# Supplementary material for: {2-[(3,5-Dimethyl-2H-pyrrol-2-yl­idene-κN)(4-nitro­phen­yl)meth­yl]-3,5-dimethyl-1H-pyrrol-1-ido-κN}difluoridoboron
Source: Acta Crystallogr Sect E Struct Rep Online. 2011 Dec 10;68(Pt 1):o63. doi: 10.1107/S1600536811052196 (PMC3254419; doi:10.1107/S1600536811052196)
Supplement: Supplementary file 1 [file e-68-00o63-sup1.cif]

##############################################################################
#                                                                            #
# This CIF contains the data in a paper accepted for publication in          #
# Acta Crystallographica Section E. It conforms to the requirements of       #
# Notes for Authors for Acta Crystallographica Section E, and has been       #
# peer reviewed under the auspices of the IUCr Commission on Journals.       #
#                                                                            #
# Full details of the Crystallographic Information File format               #
# are given in the paper "The Crystallographic Information File (CIF):       #
# a New Standard Archive File for Crystallography" by S. R. Hall, F. H.      #
# Allen and I. D. Brown [Acta Cryst. (1991), A47, 655-685].                  #
#                                                                            #
# The current version of the core CIF dictionary is obtainable from          #
# ftp://ftp.iucr.org/pub/cif_core.dic.                                       #
#                                                                            #
# Software is freely available for graphical display of the structure(s)     #
# in this CIF. For information consult the CIF software page                 #
# http://www.iucr.org/resources/cif/software.                                #
#                                                                            #
# This file may be used for bona fide research purposes within the           #
# scientific community so long as proper attribution is given to the journal # 
# article from which it was obtained.                                        #
#                                                                            #
##############################################################################
data_I
_audit_creation_method     SHELXL-97
_chemical_name_systematic
;
{2-[(3,5-Dimethyl-2<i>H</i>-pyrrol-2-ylidene-\k<i>N</i>)(4-nitrophenyl)methyl]-
3,5-dimethyl-1<i>H</i>-pyrrol-1-ido-\k<i>N</i>}difluoridoboron
;
_chemical_name_common
;
;
_chemical_formula_moiety     'C19 H18 B F2 N3 O2'
_chemical_formula_sum     'C19 H18 B F2 N3 O2'
_chemical_formula_iupac     'C19 H18 B F2 N3 O2'
_chemical_formula_weight     369.17
_chemical_melting_point     ?
_symmetry_cell_setting     monoclinic
_symmetry_space_group_name_H-M     'C 2/c'
_symmetry_space_group_name_Hall     '-C 2yc'
loop_
    _symmetry_equiv_pos_as_xyz
    'x, y, z'
    '-x, y, -z+1/2'
    'x+1/2, y+1/2, z'
    '-x+1/2, y+1/2, -z+1/2'
    '-x, -y, -z'
    'x, -y, z-1/2'
    '-x+1/2, -y+1/2, -z'
    'x+1/2, -y+1/2, z-1/2'
_cell_length_a     30.5729(6)
_cell_length_b     11.8625(2)
_cell_length_c     19.8975(5)
_cell_angle_alpha     90.00
_cell_angle_beta     96.7320(10)
_cell_angle_gamma     90.00
_cell_volume     7166.5(3)
_cell_formula_units_Z     16
_cell_measurement_reflns_used     9250
_cell_measurement_theta_min     2.91
_cell_measurement_theta_max     27.48
_cell_measurement_temperature     295(2)
_exptl_crystal_description     cuboid
_exptl_crystal_colour     red
_exptl_crystal_size_max     0.60
_exptl_crystal_size_mid     0.31
_exptl_crystal_size_min     0.12
_exptl_crystal_density_diffrn     1.369
_exptl_crystal_density_meas     ?
_exptl_crystal_density_method     'not measured'
_exptl_crystal_F_000     3072
_exptl_absorpt_coefficient_mu     0.103
_exptl_absorpt_correction_type     multi-scan
_exptl_absorpt_process_details     '(SADABS; Sheldrick, 2003)'
_exptl_absorpt_correction_T_min     0.961
_exptl_absorpt_correction_T_max     0.989
_exptl_special_details     ?
_diffrn_ambient_temperature     295(2)
_diffrn_radiation_type     MoK\a
_diffrn_radiation_wavelength     0.71073
_diffrn_radiation_source     'fine-focus sealed tube'
_diffrn_radiation_monochromator     graphite
_diffrn_measurement_device_type     'Bruker APEXII CCD area-detector'
_diffrn_measurement_method     'phi and omega scans'
_diffrn_detector_area_resol_mean     ?
_diffrn_reflns_number     10802
_diffrn_reflns_av_R_equivalents     0.0272
_diffrn_reflns_av_sigmaI/netI     0.0358
_diffrn_reflns_theta_min     1.34
_diffrn_reflns_theta_max     25.04
_diffrn_reflns_theta_full     25.04
_diffrn_measured_fraction_theta_max     0.990
_diffrn_measured_fraction_theta_full     0.990
_diffrn_reflns_limit_h_min     -30
_diffrn_reflns_limit_h_max     36
_diffrn_reflns_limit_k_min     -7
_diffrn_reflns_limit_k_max     14
_diffrn_reflns_limit_l_min     -19
_diffrn_reflns_limit_l_max     23
_diffrn_standards_number     ?
_diffrn_standards_interval_count     ?
_diffrn_standards_interval_time     ?
_diffrn_standards_decay_%     ?
_refine_special_details
;
Refinement of <i>F</i>^2^ against ALL reflections. The weighted <i>R</i>-factor
<i>wR</i> and goodness of fit <i>S</i> are based on <i>F</i>^2^, conventional
<i>R</i>-factors <i>R</i> are based on <i>F</i>, with <i>F</i> set to zero for
negative <i>F</i>^2^. The threshold expression of <i>F</i>^2^ >
\s(<i>F</i>^2^) is used only for calculating <i>R</i>-factors(gt) <i>etc</i>.
and is not relevant to the choice of reflections for refinement.
<i>R</i>-factors based on <i>F</i>^2^ are statistically about twice as large
as those based on <i>F</i>, and <i>R</i>- factors based on ALL data will be
even larger.
;
_reflns_number_total     6278
_reflns_number_gt     4790
_reflns_threshold_expression     I>2sigma(I)
_refine_ls_structure_factor_coef     Fsqd
_refine_ls_matrix_type     full
_refine_ls_R_factor_all     0.1137
_refine_ls_R_factor_gt     0.0825
_refine_ls_wR_factor_gt     0.1716
_refine_ls_wR_factor_ref     0.1925
_refine_ls_goodness_of_fit_ref     1.260
_refine_ls_restrained_S_all     1.260
_refine_ls_number_reflns     6278
_refine_ls_number_parameters     492
_refine_ls_number_restraints     0
_refine_ls_hydrogen_treatment     constr
_refine_ls_weighting_scheme     calc
_refine_ls_weighting_details
        'calc w=1/[\s^2^(Fo^2^)+(0.0295P)^2^+25.3515P] where P=(Fo^2^+2Fc^2^)/3'
_atom_sites_solution_hydrogens     geom
_atom_sites_solution_primary     direct
_atom_sites_solution_secondary     difmap
_refine_ls_shift/su_max     0.010
_refine_ls_shift/su_mean     0.000
_refine_diff_density_max     0.265
_refine_diff_density_min     -0.257
_refine_ls_extinction_method     none
_refine_ls_extinction_coef     ?
loop_
    _atom_type_symbol
    _atom_type_description
    _atom_type_scat_dispersion_real
    _atom_type_scat_dispersion_imag
    _atom_type_scat_source
    'C' 'C' 0.0033 0.0016
                         'International Tables Vol C Tables 4.2.6.8 and 6.1.1.4'
    'H' 'H' 0.0000 0.0000
                         'International Tables Vol C Tables 4.2.6.8 and 6.1.1.4'
    'B' 'B' 0.0013 0.0007
                         'International Tables Vol C Tables 4.2.6.8 and 6.1.1.4'
    'N' 'N' 0.0061 0.0033
                         'International Tables Vol C Tables 4.2.6.8 and 6.1.1.4'
    'O' 'O' 0.0106 0.0060
                         'International Tables Vol C Tables 4.2.6.8 and 6.1.1.4'
    'F' 'F' 0.0171 0.0103
                         'International Tables Vol C Tables 4.2.6.8 and 6.1.1.4'
_computing_data_collection     'APEX2 (Bruker, 2007)'
_computing_cell_refinement     'APEX2 and SAINT (Bruker, 2007)'
_computing_data_reduction     'SAINT (Bruker, 2007)'
_computing_structure_solution     'SHELXTL (Sheldrick, 2008)'
_computing_structure_refinement     'SHELXTL (Sheldrick, 2008)'
_computing_molecular_graphics     'SHELXTL (Sheldrick, 2008)'
_computing_publication_material     'SHELXTL (Sheldrick, 2008)'
loop_
    _atom_site_type_symbol
    _atom_site_label
    _atom_site_fract_x
    _atom_site_fract_y
    _atom_site_fract_z
    _atom_site_U_iso_or_equiv
    _atom_site_adp_type
    _atom_site_calc_flag
    _atom_site_refinement_flags
    _atom_site_occupancy
    _atom_site_symmetry_multiplicity
    _atom_site_disorder_assembly
    _atom_site_disorder_group
    F F2 0.40972(7) 0.4438(2) 0.09898(13) 0.0572(7) Uani d . 1 1 . .
    F F3 0.70073(9) 0.6621(2) 0.00916(13) 0.0657(7) Uani d . 1 1 . .
    F F4 0.66392(7) 0.7021(2) 0.09842(13) 0.0587(7) Uani d . 1 1 . .
    F F1 0.44996(9) 0.3905(2) 0.01603(13) 0.0635(7) Uani d . 1 1 . .
    N N1 0.48764(10) 0.4758(3) 0.11631(17) 0.0435(8) Uani d . 1 1 . .
    N N2 0.43918(10) 0.5886(3) 0.03340(16) 0.0409(7) Uani d . 1 1 . .
    N N5 0.74189(10) 0.7350(3) 0.11064(16) 0.0416(8) Uani d . 1 1 . .
    N N3 0.60065(13) 1.0688(3) 0.18716(19) 0.0551(9) Uani d . 1 1 . .
    N N4 0.69020(10) 0.8575(3) 0.03739(17) 0.0456(8) Uani d . 1 1 . .
    C C32 0.75062(12) 0.9378(3) 0.11245(19) 0.0390(9) Uani d . 1 1 . .
    C C12 0.46331(12) 0.6856(3) 0.05529(19) 0.0412(9) Uani d . 1 1 . .
    C C13 0.49862(11) 0.6774(3) 0.10695(19) 0.0375(8) Uani d . 1 1 . .
    O O2 0.63489(11) 1.0849(3) 0.16285(17) 0.0702(10) Uani d . 1 1 . .
    O O1 0.58641(13) 1.1319(3) 0.2283(2) 0.0891(12) Uani d . 1 1 . .
    C C6 0.51053(12) 0.5738(3) 0.13813(19) 0.0404(9) Uani d . 1 1 . .
    C C31 0.71389(12) 0.9519(3) 0.06439(19) 0.0434(9) Uani d . 1 1 . .
    C C33 0.77694(12) 1.0395(3) 0.13595(19) 0.0414(9) Uani d . 1 1 . .
    C C14 0.52499(12) 0.7800(3) 0.12746(18) 0.0387(9) Uani d . 1 1 . .
    N N6 0.85035(16) 1.3323(3) 0.1947(2) 0.0703(13) Uani d . 1 1 . .
    C C18 0.59202(13) 0.8870(3) 0.1283(2) 0.0460(10) Uani d . 1 1 . .
    H H18A 0.6203 0.8952 0.1160 0.055 Uiso calc R 1 1 . .
    C C21 0.80155(13) 0.7954(4) 0.1816(2) 0.0470(10) Uani d . 1 1 . .
    C C17 0.57416(13) 0.9679(3) 0.16588(19) 0.0421(9) Uani d . 1 1 . .
    C C19 0.56702(12) 0.7928(3) 0.1091(2) 0.0448(9) Uani d . 1 1 . .
    H H19A 0.5786 0.7371 0.0835 0.054 Uiso calc R 1 1 . .
    C C7 0.40959(13) 0.6181(4) -0.0198(2) 0.0492(10) Uani d . 1 1 . .
    O O4 0.88462(14) 1.3493(3) 0.1696(2) 0.0955(14) Uani d . 1 1 . .
    C C26 0.65831(13) 0.8948(4) -0.0104(2) 0.0539(11) Uani d . 1 1 . .
    C C23 0.76288(13) 0.6440(4) 0.1387(2) 0.0486(10) Uani d . 1 1 . .
    C C38 0.81430(13) 1.0667(4) 0.1053(2) 0.0478(10) Uani d . 1 1 . .
    H H38A 0.8230 1.0203 0.0716 0.057 Uiso calc R 1 1 . .
    C C25 0.76480(12) 0.8318(3) 0.1355(2) 0.0424(9) Uani d . 1 1 . .
    C C36 0.82497(14) 1.2290(3) 0.1748(2) 0.0503(10) Uani d . 1 1 . .
    C C10 0.44704(13) 0.7764(4) 0.0132(2) 0.0507(10) Uani d . 1 1 . .
    B B1 0.44561(14) 0.4707(4) 0.0653(2) 0.0419(10) Uani d . 1 1 . .
    B B2 0.69829(14) 0.7354(4) 0.0628(2) 0.0437(11) Uani d . 1 1 . .
    C C37 0.83858(13) 1.1622(4) 0.1247(2) 0.0512(11) Uani d . 1 1 . .
    H H37A 0.8635 1.1808 0.1044 0.061 Uiso calc R 1 1 . .
    C C35 0.78890(16) 1.2029(4) 0.2069(2) 0.0605(12) Uani d . 1 1 . .
    H H35A 0.7808 1.2485 0.2414 0.073 Uiso calc R 1 1 . .
    C C4 0.50634(14) 0.3885(4) 0.1522(2) 0.0539(11) Uani d . 1 1 . .
    C C28 0.66037(14) 1.0116(4) -0.0143(2) 0.0604(13) Uani d . 1 1 . .
    H H28A 0.6417 1.0567 -0.0432 0.072 Uiso calc R 1 1 . .
    C C2 0.54438(13) 0.5435(4) 0.1908(2) 0.0496(10) Uani d . 1 1 . .
    C C8 0.37869(15) 0.5364(4) -0.0570(2) 0.0629(13) Uani d . 1 1 . .
    H H8A 0.3682 0.4846 -0.0255 0.094 Uiso calc R 1 1 . .
    H H8B 0.3938 0.4955 -0.0890 0.094 Uiso calc R 1 1 . .
    H H8C 0.3542 0.5765 -0.0806 0.094 Uiso calc R 1 1 . .
    C C16 0.53216(14) 0.9590(4) 0.1841(2) 0.0512(10) Uani d . 1 1 . .
    H H16A 0.5206 1.0158 0.2090 0.061 Uiso calc R 1 1 . .
    C C15 0.50768(13) 0.8643(4) 0.1649(2) 0.0496(10) Uani d . 1 1 . .
    H H15A 0.4794 0.8568 0.1770 0.060 Uiso calc R 1 1 . .
    C C3 0.54139(14) 0.4284(4) 0.1979(2) 0.0598(12) Uani d . 1 1 . .
    H H3A 0.5596 0.3843 0.2281 0.072 Uiso calc R 1 1 . .
    C C29 0.69449(13) 1.0504(4) 0.0315(2) 0.0512(11) Uani d . 1 1 . .
    C C20 0.83614(15) 0.8649(4) 0.2222(2) 0.0633(13) Uani d . 1 1 . .
    H H20A 0.8532 0.8177 0.2545 0.095 Uiso calc R 1 1 . .
    H H20B 0.8223 0.9233 0.2455 0.095 Uiso calc R 1 1 . .
    H H20C 0.8551 0.8982 0.1925 0.095 Uiso calc R 1 1 . .
    O O3 0.83572(15) 1.3958(3) 0.2354(2) 0.0983(14) Uani d . 1 1 . .
    C C22 0.79973(13) 0.6791(4) 0.1823(2) 0.0526(11) Uani d . 1 1 . .
    H H22A 0.8196 0.6319 0.2076 0.063 Uiso calc R 1 1 . .
    C C34 0.76472(15) 1.1072(4) 0.1870(2) 0.0547(11) Uani d . 1 1 . .
    H H34A 0.7401 1.0885 0.2081 0.066 Uiso calc R 1 1 . .
    C C9 0.41390(14) 0.7324(4) -0.0321(2) 0.0582(12) Uani d . 1 1 . .
    H H9A 0.3971 0.7730 -0.0658 0.070 Uiso calc R 1 1 . .
    C C11 0.46221(17) 0.8973(4) 0.0132(3) 0.0782(17) Uani d . 1 1 . .
    H H11A 0.4487 0.9344 -0.0268 0.117 Uiso calc R 1 1 . .
    H H11B 0.4937 0.8995 0.0140 0.117 Uiso calc R 1 1 . .
    H H11C 0.4540 0.9350 0.0526 0.117 Uiso calc R 1 1 . .
    C C27 0.62621(15) 0.8169(5) -0.0502(2) 0.0710(14) Uani d . 1 1 . .
    H H27A 0.6330 0.7403 -0.0372 0.106 Uiso calc R 1 1 . .
    H H27B 0.6283 0.8259 -0.0976 0.106 Uiso calc R 1 1 . .
    H H27C 0.5968 0.8346 -0.0411 0.106 Uiso calc R 1 1 . .
    C C30 0.70618(16) 1.1719(4) 0.0431(3) 0.0757(16) Uani d . 1 1 . .
    H H30A 0.6892 1.2172 0.0096 0.114 Uiso calc R 1 1 . .
    H H30B 0.7370 1.1824 0.0397 0.114 Uiso calc R 1 1 . .
    H H30C 0.6998 1.1939 0.0873 0.114 Uiso calc R 1 1 . .
    C C5 0.48987(17) 0.2703(4) 0.1433(3) 0.0732(15) Uani d . 1 1 . .
    H H5A 0.4657 0.2680 0.1079 0.110 Uiso calc R 1 1 . .
    H H5B 0.4802 0.2443 0.1848 0.110 Uiso calc R 1 1 . .
    H H5C 0.5132 0.2225 0.1315 0.110 Uiso calc R 1 1 . .
    C C24 0.74717(16) 0.5255(4) 0.1245(3) 0.0674(13) Uani d . 1 1 . .
    H H24A 0.7167 0.5199 0.1311 0.101 Uiso calc R 1 1 . .
    H H24B 0.7642 0.4746 0.1547 0.101 Uiso calc R 1 1 . .
    H H24C 0.7507 0.5062 0.0785 0.101 Uiso calc R 1 1 . .
    C C1 0.57686(15) 0.6163(4) 0.2332(2) 0.0654(13) Uani d . 1 1 . .
    H H1A 0.5955 0.5698 0.2640 0.098 Uiso calc R 1 1 . .
    H H1B 0.5614 0.6690 0.2583 0.098 Uiso calc R 1 1 . .
    H H1C 0.5945 0.6565 0.2044 0.098 Uiso calc R 1 1 . .
loop_
    _atom_site_aniso_label
    _atom_site_aniso_U_11
    _atom_site_aniso_U_22
    _atom_site_aniso_U_33
    _atom_site_aniso_U_12
    _atom_site_aniso_U_13
    _atom_site_aniso_U_23
    F2 0.0406(12) 0.0610(16) 0.0716(16) -0.0079(11) 0.0130(11) 0.0080(13)
    F3 0.0670(16) 0.0669(17) 0.0618(16) -0.0016(14) 0.0019(13) -0.0213(14)
    F4 0.0402(13) 0.0596(15) 0.0777(17) -0.0075(11) 0.0129(12) 0.0030(13)
    F1 0.0705(17) 0.0545(15) 0.0642(16) -0.0017(13) 0.0020(13) -0.0210(13)
    N1 0.0387(17) 0.0398(18) 0.0515(19) -0.0023(15) 0.0027(15) -0.0001(15)
    N2 0.0385(17) 0.0409(18) 0.0423(18) -0.0067(14) 0.0004(14) -0.0022(14)
    N5 0.0382(17) 0.0434(19) 0.0441(18) -0.0041(15) 0.0088(14) -0.0029(15)
    N3 0.060(2) 0.041(2) 0.059(2) -0.0081(18) -0.0122(19) 0.0037(18)
    N4 0.0351(17) 0.055(2) 0.0464(19) -0.0046(15) 0.0038(15) 0.0011(16)
    C32 0.0324(19) 0.046(2) 0.039(2) -0.0021(17) 0.0073(16) -0.0011(17)
    C12 0.040(2) 0.041(2) 0.043(2) -0.0040(17) 0.0051(17) 0.0022(17)
    C13 0.0322(19) 0.041(2) 0.040(2) -0.0045(16) 0.0052(15) -0.0044(17)
    O2 0.065(2) 0.069(2) 0.075(2) -0.0318(18) 0.0029(18) 0.0075(18)
    O1 0.088(3) 0.061(2) 0.116(3) -0.009(2) 0.005(2) -0.041(2)
    C6 0.036(2) 0.042(2) 0.044(2) -0.0085(17) 0.0044(16) -0.0043(17)
    C31 0.037(2) 0.050(2) 0.044(2) -0.0051(18) 0.0072(17) 0.0024(19)
    C33 0.040(2) 0.040(2) 0.044(2) 0.0010(17) 0.0023(17) 0.0013(18)
    C14 0.040(2) 0.040(2) 0.035(2) -0.0031(17) 0.0004(16) -0.0011(17)
    N6 0.076(3) 0.047(2) 0.078(3) -0.006(2) -0.034(2) 0.003(2)
    C18 0.036(2) 0.049(2) 0.053(2) -0.0078(18) 0.0051(18) -0.003(2)
    C21 0.039(2) 0.056(3) 0.045(2) -0.0044(19) 0.0024(17) 0.006(2)
    C17 0.050(2) 0.038(2) 0.037(2) -0.0085(18) -0.0024(17) -0.0003(17)
    C19 0.037(2) 0.047(2) 0.051(2) -0.0042(18) 0.0086(17) -0.0099(19)
    C7 0.044(2) 0.055(3) 0.047(2) -0.0107(19) -0.0028(18) 0.001(2)
    O4 0.085(3) 0.080(3) 0.116(3) -0.035(2) -0.015(3) 0.012(2)
    C26 0.040(2) 0.076(3) 0.045(2) -0.003(2) -0.0005(18) 0.008(2)
    C23 0.043(2) 0.045(2) 0.058(3) 0.0049(19) 0.0096(19) 0.005(2)
    C38 0.042(2) 0.052(3) 0.050(2) -0.0006(19) 0.0073(18) -0.003(2)
    C25 0.041(2) 0.044(2) 0.042(2) -0.0020(18) 0.0044(17) -0.0018(18)
    C36 0.050(2) 0.040(2) 0.057(3) -0.0040(19) -0.013(2) 0.001(2)
    C10 0.045(2) 0.048(2) 0.058(3) -0.0070(19) -0.0022(19) 0.008(2)
    B1 0.039(2) 0.042(2) 0.046(3) -0.007(2) 0.0058(19) -0.005(2)
    B2 0.037(2) 0.047(3) 0.048(3) -0.005(2) 0.008(2) -0.011(2)
    C37 0.039(2) 0.057(3) 0.057(3) -0.004(2) -0.0007(19) 0.003(2)
    C35 0.070(3) 0.053(3) 0.057(3) 0.000(2) 0.003(2) -0.017(2)
    C4 0.049(2) 0.042(2) 0.070(3) 0.0012(19) 0.004(2) 0.006(2)
    C28 0.045(2) 0.076(3) 0.059(3) -0.002(2) -0.002(2) 0.026(2)
    C2 0.039(2) 0.055(3) 0.052(2) -0.0047(19) -0.0040(18) 0.004(2)
    C8 0.056(3) 0.070(3) 0.060(3) -0.019(2) -0.009(2) -0.003(2)
    C16 0.057(3) 0.043(2) 0.056(3) -0.005(2) 0.015(2) -0.009(2)
    C15 0.041(2) 0.051(2) 0.059(3) -0.0058(19) 0.0182(19) -0.004(2)
    C3 0.050(3) 0.054(3) 0.071(3) 0.003(2) -0.007(2) 0.014(2)
    C29 0.039(2) 0.059(3) 0.055(3) -0.002(2) 0.0039(19) 0.014(2)
    C20 0.056(3) 0.062(3) 0.066(3) -0.008(2) -0.016(2) 0.007(2)
    O3 0.117(3) 0.058(2) 0.111(3) -0.007(2) -0.025(3) -0.027(2)
    C22 0.041(2) 0.057(3) 0.058(3) 0.000(2) 0.001(2) 0.012(2)
    C34 0.057(3) 0.054(3) 0.055(3) -0.003(2) 0.017(2) -0.009(2)
    C9 0.053(3) 0.062(3) 0.055(3) -0.009(2) -0.012(2) 0.016(2)
    C11 0.077(3) 0.055(3) 0.094(4) -0.019(3) -0.026(3) 0.025(3)
    C27 0.055(3) 0.094(4) 0.060(3) -0.015(3) -0.011(2) -0.001(3)
    C30 0.059(3) 0.061(3) 0.102(4) -0.005(2) -0.009(3) 0.028(3)
    C5 0.069(3) 0.045(3) 0.102(4) -0.001(2) -0.005(3) 0.011(3)
    C24 0.066(3) 0.047(3) 0.088(4) -0.006(2) 0.006(3) 0.002(3)
    C1 0.060(3) 0.069(3) 0.061(3) -0.008(2) -0.017(2) 0.008(2)
_geom_special_details
;
All e.s.d.'s (except the e.s.d. in the dihedral angle between two l.s. planes)
are estimated using the full covariance matrix. The cell e.s.d.'s are taken
into account individually in the estimation of e.s.d.'s in distances, angles
and torsion angles; correlations between e.s.d.'s in cell parameters are only
used when they are defined by crystal symmetry. An approximate (isotropic)
treatment of cell e.s.d.'s is used for estimating e.s.d.'s involving l.s.
planes.
;
loop_
    _geom_bond_atom_site_label_1
    _geom_bond_atom_site_label_2
    _geom_bond_site_symmetry_2
    _geom_bond_distance
    _geom_bond_publ_flag
    F2 B1 . 1.389(5) ?
    F3 B2 . 1.385(5) ?
    F4 B2 . 1.392(5) ?
    F1 B1 . 1.383(5) ?
    N1 C4 . 1.346(5) ?
    N1 C6 . 1.400(5) ?
    N1 B1 . 1.543(5) ?
    N2 C7 . 1.355(5) ?
    N2 C12 . 1.408(5) ?
    N2 B1 . 1.539(6) ?
    N5 C23 . 1.343(5) ?
    N5 C25 . 1.404(5) ?
    N5 B2 . 1.544(5) ?
    N3 O2 . 1.219(5) ?
    N3 O1 . 1.226(5) ?
    N3 C17 . 1.479(5) ?
    N4 C26 . 1.354(5) ?
    N4 C31 . 1.406(5) ?
    N4 B2 . 1.545(6) ?
    C32 C31 . 1.397(5) ?
    C32 C25 . 1.391(5) ?
    C32 C33 . 1.494(5) ?
    C12 C13 . 1.404(5) ?
    C12 C10 . 1.419(5) ?
    C13 C6 . 1.405(5) ?
    C13 C14 . 1.490(5) ?
    C6 C2 . 1.430(5) ?
    C31 C29 . 1.432(6) ?
    C33 C34 . 1.380(6) ?
    C33 C38 . 1.394(5) ?
    C14 C19 . 1.385(5) ?
    C14 C15 . 1.388(5) ?
    N6 O3 . 1.227(6) ?
    N6 O4 . 1.229(6) ?
    N6 C36 . 1.479(6) ?
    C18 C17 . 1.369(5) ?
    C18 C19 . 1.383(5) ?
    C18 H18A . 0.9300 ?
    C21 C22 . 1.381(6) ?
    C21 C25 . 1.432(5) ?
    C21 C20 . 1.500(6) ?
    C17 C16 . 1.379(6) ?
    C19 H19A . 0.9300 ?
    C7 C9 . 1.387(6) ?
    C7 C8 . 1.488(6) ?
    C26 C28 . 1.390(7) ?
    C26 C27 . 1.504(6) ?
    C23 C22 . 1.403(6) ?
    C23 C24 . 1.501(6) ?
    C38 C37 . 1.385(6) ?
    C38 H38A . 0.9300 ?
    C36 C35 . 1.373(6) ?
    C36 C37 . 1.375(6) ?
    C10 C9 . 1.378(6) ?
    C10 C11 . 1.507(6) ?
    C37 H37A . 0.9300 ?
    C35 C34 . 1.387(6) ?
    C35 H35A . 0.9300 ?
    C4 C3 . 1.405(6) ?
    C4 C5 . 1.494(6) ?
    C28 C29 . 1.381(6) ?
    C28 H28A . 0.9300 ?
    C2 C3 . 1.377(6) ?
    C2 C1 . 1.498(6) ?
    C8 H8A . 0.9600 ?
    C8 H8B . 0.9600 ?
    C8 H8C . 0.9600 ?
    C16 C15 . 1.379(6) ?
    C16 H16A . 0.9300 ?
    C15 H15A . 0.9300 ?
    C3 H3A . 0.9300 ?
    C29 C30 . 1.496(6) ?
    C20 H20A . 0.9600 ?
    C20 H20B . 0.9600 ?
    C20 H20C . 0.9600 ?
    C22 H22A . 0.9300 ?
    C34 H34A . 0.9300 ?
    C9 H9A . 0.9300 ?
    C11 H11A . 0.9600 ?
    C11 H11B . 0.9600 ?
    C11 H11C . 0.9600 ?
    C27 H27A . 0.9600 ?
    C27 H27B . 0.9600 ?
    C27 H27C . 0.9600 ?
    C30 H30A . 0.9600 ?
    C30 H30B . 0.9600 ?
    C30 H30C . 0.9600 ?
    C5 H5A . 0.9600 ?
    C5 H5B . 0.9600 ?
    C5 H5C . 0.9600 ?
    C24 H24A . 0.9600 ?
    C24 H24B . 0.9600 ?
    C24 H24C . 0.9600 ?
    C1 H1A . 0.9600 ?
    C1 H1B . 0.9600 ?
    C1 H1C . 0.9600 ?
loop_
    _geom_angle_atom_site_label_1
    _geom_angle_atom_site_label_2
    _geom_angle_atom_site_label_3
    _geom_angle_site_symmetry_1
    _geom_angle_site_symmetry_3
    _geom_angle
    _geom_angle_publ_flag
    C4 N1 C6 . . 108.0(3) ?
    C4 N1 B1 . . 126.0(3) ?
    C6 N1 B1 . . 125.8(3) ?
    C7 N2 C12 . . 108.0(3) ?
    C7 N2 B1 . . 126.7(3) ?
    C12 N2 B1 . . 125.3(3) ?
    C23 N5 C25 . . 108.4(3) ?
    C23 N5 B2 . . 126.4(3) ?
    C25 N5 B2 . . 125.0(3) ?
    O2 N3 O1 . . 123.9(4) ?
    O2 N3 C17 . . 118.7(4) ?
    O1 N3 C17 . . 117.4(4) ?
    C26 N4 C31 . . 107.7(4) ?
    C26 N4 B2 . . 127.7(4) ?
    C31 N4 B2 . . 124.5(3) ?
    C31 C32 C25 . . 121.9(4) ?
    C31 C32 C33 . . 118.6(3) ?
    C25 C32 C33 . . 119.4(3) ?
    N2 C12 C13 . . 120.0(3) ?
    N2 C12 C10 . . 107.7(3) ?
    C13 C12 C10 . . 132.2(4) ?
    C6 C13 C12 . . 121.4(3) ?
    C6 C13 C14 . . 119.3(3) ?
    C12 C13 C14 . . 119.3(3) ?
    C13 C6 N1 . . 119.7(3) ?
    C13 C6 C2 . . 132.2(4) ?
    N1 C6 C2 . . 108.1(3) ?
    C32 C31 N4 . . 120.2(4) ?
    C32 C31 C29 . . 131.8(4) ?
    N4 C31 C29 . . 107.9(3) ?
    C34 C33 C38 . . 119.6(4) ?
    C34 C33 C32 . . 121.2(4) ?
    C38 C33 C32 . . 119.3(4) ?
    C19 C14 C15 . . 119.1(4) ?
    C19 C14 C13 . . 120.4(3) ?
    C15 C14 C13 . . 120.5(3) ?
    O3 N6 O4 . . 124.2(5) ?
    O3 N6 C36 . . 117.7(5) ?
    O4 N6 C36 . . 118.2(5) ?
    C17 C18 C19 . . 118.4(4) ?
    C17 C18 H18A . . 120.8 ?
    C19 C18 H18A . . 120.8 ?
    C22 C21 C25 . . 106.2(4) ?
    C22 C21 C20 . . 124.8(4) ?
    C25 C21 C20 . . 129.0(4) ?
    C18 C17 C16 . . 122.2(4) ?
    C18 C17 N3 . . 118.9(4) ?
    C16 C17 N3 . . 118.8(4) ?
    C18 C19 C14 . . 121.1(4) ?
    C18 C19 H19A . . 119.5 ?
    C14 C19 H19A . . 119.5 ?
    N2 C7 C9 . . 108.8(4) ?
    N2 C7 C8 . . 123.2(4) ?
    C9 C7 C8 . . 128.0(4) ?
    N4 C26 C28 . . 109.4(4) ?
    N4 C26 C27 . . 122.7(4) ?
    C28 C26 C27 . . 127.9(4) ?
    N5 C23 C22 . . 109.2(4) ?
    N5 C23 C24 . . 123.2(4) ?
    C22 C23 C24 . . 127.6(4) ?
    C37 C38 C33 . . 120.5(4) ?
    C37 C38 H38A . . 119.8 ?
    C33 C38 H38A . . 119.8 ?
    C32 C25 N5 . . 120.0(3) ?
    C32 C25 C21 . . 132.5(4) ?
    N5 C25 C21 . . 107.5(3) ?
    C35 C36 C37 . . 122.3(4) ?
    C35 C36 N6 . . 119.2(4) ?
    C37 C36 N6 . . 118.5(4) ?
    C9 C10 C12 . . 106.2(4) ?
    C9 C10 C11 . . 124.3(4) ?
    C12 C10 C11 . . 129.5(4) ?
    F2 B1 F1 . . 109.4(3) ?
    F2 B1 N2 . . 109.7(3) ?
    F1 B1 N2 . . 110.6(3) ?
    F2 B1 N1 . . 109.6(3) ?
    F1 B1 N1 . . 110.6(3) ?
    N2 B1 N1 . . 106.9(3) ?
    F3 B2 F4 . . 109.1(3) ?
    F3 B2 N5 . . 110.6(3) ?
    F4 B2 N5 . . 109.5(3) ?
    F3 B2 N4 . . 110.9(4) ?
    F4 B2 N4 . . 109.3(3) ?
    N5 B2 N4 . . 107.3(3) ?
    C36 C37 C38 . . 118.4(4) ?
    C36 C37 H37A . . 120.8 ?
    C38 C37 H37A . . 120.8 ?
    C36 C35 C34 . . 118.8(4) ?
    C36 C35 H35A . . 120.6 ?
    C34 C35 H35A . . 120.6 ?
    N1 C4 C3 . . 109.2(4) ?
    N1 C4 C5 . . 122.9(4) ?
    C3 C4 C5 . . 127.9(4) ?
    C29 C28 C26 . . 109.3(4) ?
    C29 C28 H28A . . 125.4 ?
    C26 C28 H28A . . 125.4 ?
    C3 C2 C6 . . 105.9(4) ?
    C3 C2 C1 . . 124.1(4) ?
    C6 C2 C1 . . 130.0(4) ?
    C7 C8 H8A . . 109.5 ?
    C7 C8 H8B . . 109.5 ?
    H8A C8 H8B . . 109.5 ?
    C7 C8 H8C . . 109.5 ?
    H8A C8 H8C . . 109.5 ?
    H8B C8 H8C . . 109.5 ?
    C15 C16 C17 . . 118.7(4) ?
    C15 C16 H16A . . 120.6 ?
    C17 C16 H16A . . 120.6 ?
    C16 C15 C14 . . 120.5(4) ?
    C16 C15 H15A . . 119.7 ?
    C14 C15 H15A . . 119.7 ?
    C2 C3 C4 . . 108.8(4) ?
    C2 C3 H3A . . 125.6 ?
    C4 C3 H3A . . 125.6 ?
    C28 C29 C31 . . 105.7(4) ?
    C28 C29 C30 . . 124.8(4) ?
    C31 C29 C30 . . 129.5(4) ?
    C21 C20 H20A . . 109.5 ?
    C21 C20 H20B . . 109.5 ?
    H20A C20 H20B . . 109.5 ?
    C21 C20 H20C . . 109.5 ?
    H20A C20 H20C . . 109.5 ?
    H20B C20 H20C . . 109.5 ?
    C21 C22 C23 . . 108.7(4) ?
    C21 C22 H22A . . 125.7 ?
    C23 C22 H22A . . 125.7 ?
    C33 C34 C35 . . 120.4(4) ?
    C33 C34 H34A . . 119.8 ?
    C35 C34 H34A . . 119.8 ?
    C10 C9 C7 . . 109.4(4) ?
    C10 C9 H9A . . 125.3 ?
    C7 C9 H9A . . 125.3 ?
    C10 C11 H11A . . 109.5 ?
    C10 C11 H11B . . 109.5 ?
    H11A C11 H11B . . 109.5 ?
    C10 C11 H11C . . 109.5 ?
    H11A C11 H11C . . 109.5 ?
    H11B C11 H11C . . 109.5 ?
    C26 C27 H27A . . 109.5 ?
    C26 C27 H27B . . 109.5 ?
    H27A C27 H27B . . 109.5 ?
    C26 C27 H27C . . 109.5 ?
    H27A C27 H27C . . 109.5 ?
    H27B C27 H27C . . 109.5 ?
    C29 C30 H30A . . 109.5 ?
    C29 C30 H30B . . 109.5 ?
    H30A C30 H30B . . 109.5 ?
    C29 C30 H30C . . 109.5 ?
    H30A C30 H30C . . 109.5 ?
    H30B C30 H30C . . 109.5 ?
    C4 C5 H5A . . 109.5 ?
    C4 C5 H5B . . 109.5 ?
    H5A C5 H5B . . 109.5 ?
    C4 C5 H5C . . 109.5 ?
    H5A C5 H5C . . 109.5 ?
    H5B C5 H5C . . 109.5 ?
    C23 C24 H24A . . 109.5 ?
    C23 C24 H24B . . 109.5 ?
    H24A C24 H24B . . 109.5 ?
    C23 C24 H24C . . 109.5 ?
    H24A C24 H24C . . 109.5 ?
    H24B C24 H24C . . 109.5 ?
    C2 C1 H1A . . 109.5 ?
    C2 C1 H1B . . 109.5 ?
    H1A C1 H1B . . 109.5 ?
    C2 C1 H1C . . 109.5 ?
    H1A C1 H1C . . 109.5 ?
    H1B C1 H1C . . 109.5 ?
loop_
    _geom_torsion_atom_site_label_1
    _geom_torsion_atom_site_label_2
    _geom_torsion_atom_site_label_3
    _geom_torsion_atom_site_label_4
    _geom_torsion_site_symmetry_1
    _geom_torsion_site_symmetry_2
    _geom_torsion_site_symmetry_3
    _geom_torsion_site_symmetry_4
    _geom_torsion
    _geom_torsion_publ_flag
    C7 N2 C12 C13 . . . . -175.3(4) ?
    B1 N2 C12 C13 . . . . 5.0(6) ?
    C7 N2 C12 C10 . . . . 0.2(4) ?
    B1 N2 C12 C10 . . . . -179.4(4) ?
    N2 C12 C13 C6 . . . . -0.4(6) ?
    C10 C12 C13 C6 . . . . -174.7(4) ?
    N2 C12 C13 C14 . . . . 177.4(3) ?
    C10 C12 C13 C14 . . . . 3.1(7) ?
    C12 C13 C6 N1 . . . . 1.7(6) ?
    C14 C13 C6 N1 . . . . -176.1(3) ?
    C12 C13 C6 C2 . . . . -179.9(4) ?
    C14 C13 C6 C2 . . . . 2.3(7) ?
    C4 N1 C6 C13 . . . . 177.7(4) ?
    B1 N1 C6 C13 . . . . -7.8(6) ?
    C4 N1 C6 C2 . . . . -1.0(5) ?
    B1 N1 C6 C2 . . . . 173.5(4) ?
    C25 C32 C31 N4 . . . . -0.5(6) ?
    C33 C32 C31 N4 . . . . 175.4(3) ?
    C25 C32 C31 C29 . . . . -177.0(4) ?
    C33 C32 C31 C29 . . . . -1.2(6) ?
    C26 N4 C31 C32 . . . . -176.4(4) ?
    B2 N4 C31 C32 . . . . 7.4(6) ?
    C26 N4 C31 C29 . . . . 1.0(4) ?
    B2 N4 C31 C29 . . . . -175.3(4) ?
    C31 C32 C33 C34 . . . . 84.0(5) ?
    C25 C32 C33 C34 . . . . -100.1(5) ?
    C31 C32 C33 C38 . . . . -95.5(4) ?
    C25 C32 C33 C38 . . . . 80.4(5) ?
    C6 C13 C14 C19 . . . . 71.7(5) ?
    C12 C13 C14 C19 . . . . -106.2(4) ?
    C6 C13 C14 C15 . . . . -108.7(4) ?
    C12 C13 C14 C15 . . . . 73.4(5) ?
    C19 C18 C17 C16 . . . . -0.9(6) ?
    C19 C18 C17 N3 . . . . 179.6(4) ?
    O2 N3 C17 C18 . . . . 10.3(5) ?
    O1 N3 C17 C18 . . . . -170.1(4) ?
    O2 N3 C17 C16 . . . . -169.2(4) ?
    O1 N3 C17 C16 . . . . 10.4(6) ?
    C17 C18 C19 C14 . . . . -0.2(6) ?
    C15 C14 C19 C18 . . . . 1.0(6) ?
    C13 C14 C19 C18 . . . . -179.4(4) ?
    C12 N2 C7 C9 . . . . -0.6(5) ?
    B1 N2 C7 C9 . . . . 179.1(4) ?
    C12 N2 C7 C8 . . . . 178.9(4) ?
    B1 N2 C7 C8 . . . . -1.4(6) ?
    C31 N4 C26 C28 . . . . -0.9(5) ?
    B2 N4 C26 C28 . . . . 175.2(4) ?
    C31 N4 C26 C27 . . . . -179.8(4) ?
    B2 N4 C26 C27 . . . . -3.7(7) ?
    C25 N5 C23 C22 . . . . 0.1(5) ?
    B2 N5 C23 C22 . . . . -176.2(4) ?
    C25 N5 C23 C24 . . . . 179.0(4) ?
    B2 N5 C23 C24 . . . . 2.7(6) ?
    C34 C33 C38 C37 . . . . -1.4(6) ?
    C32 C33 C38 C37 . . . . 178.1(4) ?
    C31 C32 C25 N5 . . . . -0.3(6) ?
    C33 C32 C25 N5 . . . . -176.1(3) ?
    C31 C32 C25 C21 . . . . 177.4(4) ?
    C33 C32 C25 C21 . . . . 1.7(7) ?
    C23 N5 C25 C32 . . . . 177.8(4) ?
    B2 N5 C25 C32 . . . . -5.8(6) ?
    C23 N5 C25 C21 . . . . -0.5(4) ?
    B2 N5 C25 C21 . . . . 175.9(3) ?
    C22 C21 C25 C32 . . . . -177.4(4) ?
    C20 C21 C25 C32 . . . . 2.5(8) ?
    C22 C21 C25 N5 . . . . 0.6(5) ?
    C20 C21 C25 N5 . . . . -179.5(4) ?
    O3 N6 C36 C35 . . . . -6.1(6) ?
    O4 N6 C36 C35 . . . . 173.9(4) ?
    O3 N6 C36 C37 . . . . 174.1(4) ?
    O4 N6 C36 C37 . . . . -5.9(6) ?
    N2 C12 C10 C9 . . . . 0.2(5) ?
    C13 C12 C10 C9 . . . . 175.0(4) ?
    N2 C12 C10 C11 . . . . -177.7(5) ?
    C13 C12 C10 C11 . . . . -2.9(8) ?
    C7 N2 B1 F2 . . . . -70.0(5) ?
    C12 N2 B1 F2 . . . . 109.6(4) ?
    C7 N2 B1 F1 . . . . 50.8(5) ?
    C12 N2 B1 F1 . . . . -129.7(4) ?
    C7 N2 B1 N1 . . . . 171.2(4) ?
    C12 N2 B1 N1 . . . . -9.2(5) ?
    C4 N1 B1 F2 . . . . 65.3(5) ?
    C6 N1 B1 F2 . . . . -108.3(4) ?
    C4 N1 B1 F1 . . . . -55.4(5) ?
    C6 N1 B1 F1 . . . . 131.1(4) ?
    C4 N1 B1 N2 . . . . -175.8(4) ?
    C6 N1 B1 N2 . . . . 10.6(5) ?
    C23 N5 B2 F3 . . . . -52.3(5) ?
    C25 N5 B2 F3 . . . . 131.9(4) ?
    C23 N5 B2 F4 . . . . 67.9(5) ?
    C25 N5 B2 F4 . . . . -107.8(4) ?
    C23 N5 B2 N4 . . . . -173.5(4) ?
    C25 N5 B2 N4 . . . . 10.8(5) ?
    C26 N4 B2 F3 . . . . 52.0(5) ?
    C31 N4 B2 F3 . . . . -132.5(4) ?
    C26 N4 B2 F4 . . . . -68.3(5) ?
    C31 N4 B2 F4 . . . . 107.2(4) ?
    C26 N4 B2 N5 . . . . 173.0(4) ?
    C31 N4 B2 N5 . . . . -11.5(5) ?
    C35 C36 C37 C38 . . . . 1.4(6) ?
    N6 C36 C37 C38 . . . . -178.8(4) ?
    C33 C38 C37 C36 . . . . 0.1(6) ?
    C37 C36 C35 C34 . . . . -1.6(7) ?
    N6 C36 C35 C34 . . . . 178.6(4) ?
    C6 N1 C4 C3 . . . . 0.3(5) ?
    B1 N1 C4 C3 . . . . -174.1(4) ?
    C6 N1 C4 C5 . . . . 178.8(4) ?
    B1 N1 C4 C5 . . . . 4.3(7) ?
    N4 C26 C28 C29 . . . . 0.5(6) ?
    C27 C26 C28 C29 . . . . 179.3(4) ?
    C13 C6 C2 C3 . . . . -177.2(4) ?
    N1 C6 C2 C3 . . . . 1.3(5) ?
    C13 C6 C2 C1 . . . . 4.2(8) ?
    N1 C6 C2 C1 . . . . -177.3(4) ?
    C18 C17 C16 C15 . . . . 1.2(6) ?
    N3 C17 C16 C15 . . . . -179.3(4) ?
    C17 C16 C15 C14 . . . . -0.4(6) ?
    C19 C14 C15 C16 . . . . -0.7(6) ?
    C13 C14 C15 C16 . . . . 179.7(4) ?
    C6 C2 C3 C4 . . . . -1.1(5) ?
    C1 C2 C3 C4 . . . . 177.6(4) ?
    N1 C4 C3 C2 . . . . 0.5(6) ?
    C5 C4 C3 C2 . . . . -177.9(5) ?
    C26 C28 C29 C31 . . . . 0.1(5) ?
    C26 C28 C29 C30 . . . . -178.4(5) ?
    C32 C31 C29 C28 . . . . 176.2(4) ?
    N4 C31 C29 C28 . . . . -0.7(5) ?
    C32 C31 C29 C30 . . . . -5.3(8) ?
    N4 C31 C29 C30 . . . . 177.8(5) ?
    C25 C21 C22 C23 . . . . -0.6(5) ?
    C20 C21 C22 C23 . . . . 179.6(4) ?
    N5 C23 C22 C21 . . . . 0.3(5) ?
    C24 C23 C22 C21 . . . . -178.6(4) ?
    C38 C33 C34 C35 . . . . 1.2(7) ?
    C32 C33 C34 C35 . . . . -178.3(4) ?
    C36 C35 C34 C33 . . . . 0.3(7) ?
    C12 C10 C9 C7 . . . . -0.5(5) ?
    C11 C10 C9 C7 . . . . 177.5(5) ?
    N2 C7 C9 C10 . . . . 0.7(5) ?
    C8 C7 C9 C10 . . . . -178.8(4) ?
loop_
    _geom_hbond_atom_site_label_D
    _geom_hbond_atom_site_label_H
    _geom_hbond_atom_site_label_A
    _geom_hbond_site_symmetry_A
    _geom_hbond_distance_DH
    _geom_hbond_distance_HA
    _geom_hbond_distance_DA
    _geom_hbond_angle_DHA
    C18 H18A Cg1 . 0.93 2.93 3.784(4) 154
    C35 H35A Cg2 4_655 0.93 2.90 3.648(5) 139
data_global
_journal_date_recd_electronic     2011-11-02
_journal_date_accepted     2011-12-03
_journal_name_full     'Acta Crystallographica, Section E'
_journal_year     2012
_journal_volume     68
_journal_issue      1
_journal_page_first     o63
_journal_page_last     o63
_journal_paper_category     QO
_journal_paper_doi     10.1107/S1600536811052196
_journal_coeditor_code     IM2338
_publ_contact_author_name     'Dr. Ai-Jun Cui'
_publ_contact_author_address
;
'Ai-Jun Cui'
Key Laboratory of Fine Petrochemical Technology
Changzhou University
Changzhou 213164
People's Republic of China
;
_publ_contact_author_email     'aijuncui@yahoo.com'
_publ_contact_author_fax     '86-519-86330251'
_publ_contact_author_phone     '86-519-86330251'
_publ_section_title
;\
{2-[(3,5-Dimethyl-2<i>H</i>-pyrrol-2-ylidene-\k<i>N</i>)(4-nitrophenyl)methyl]-\
3,5-dimethyl-1<i>H</i>-pyrrol-1-ido-\k<i>N</i>}difluoridoboron
;
loop_
    _publ_author_name
    _publ_author_address
    'Ai-Jun Cui'
;
Key Laboratory of Fine Petrochemical Technology
Changzhou University
Changzhou 213164
People's Republic of China
;
    'Jie An'
;
Key Laboratory of Fine Petrochemical Technology
Changzhou University
Changzhou 213164
People's Republic of China
;
    'Fu-An Sun'
;
Key Laboratory of Fine Petrochemical Technology
Changzhou University
Changzhou 213164
People's Republic of China
;
    'Meng Hu'
;
Key Laboratory of Fine Petrochemical Technology
Changzhou University
Changzhou 213164
People's Republic of China
;
    'Jing Qin'
;
Key Laboratory of Fine Petrochemical Technology
Changzhou University
Changzhou 213164
People's Republic of China
;
