# Supplementary material for: {2-[(3,5-Dimethyl-2H-pyrrol-2-yl­idene-κN)(4-nitro­phen­yl)meth­yl]-3,5-dimethyl-1H-pyrrol-1-ido-κN}difluoridoboron
Source: Acta Crystallogr Sect E Struct Rep Online. 2011 Dec 10;68(Pt 1):o63. doi: 10.1107/S1600536811052196 (PMC3254419; doi:10.1107/S1600536811052196)
Supplement: Supplementary file 2 [file e-68-00o63-Isup2.hkl]

# 
# h,k,l, Fc-squared, Fo-squared, sigma(Fo-squared) and status flag 
# 
data_I
_shelx_title ' dd in C2/c' 
_shelx_refln_list_code          4 
_shelx_F_calc_maximum      738.69 
_exptl_crystal_F_000      3072.00 
_reflns_d_resolution_high  0.8395 
 
loop_ 
 _symmetry_equiv_pos_as_xyz 
 'x, y, z' 
 '-x, y, -z+1/2' 
 'x+1/2, y+1/2, z' 
 '-x+1/2, y+1/2, -z+1/2' 
 '-x, -y, -z' 
 'x, -y, z-1/2' 
 '-x+1/2, -y+1/2, -z' 
 'x+1/2, -y+1/2, z-1/2' 
 
_cell_length_a    30.5729 
_cell_length_b    11.8625 
_cell_length_c    19.8975 
_cell_angle_alpha  90.000 
_cell_angle_beta   96.732 
_cell_angle_gamma  90.000 
 
_shelx_F_squared_multiplier     1.000 
 
loop_ 
 _refln_index_h 
 _refln_index_k 
 _refln_index_l 
 _refln_F_squared_calc 
 _refln_F_squared_meas 
 _refln_F_squared_sigma 
 _refln_observed_status 
   2   0   0      212.43        4.95     49.51 o 
   4   0   0    45022.11    42298.89   1059.58 o 
   6   0   0     2020.80     1827.03     49.51 o 
   8   0   0    11522.48    11541.46    297.08 o 
  10   0   0      960.72     1019.97     34.66 o 
  12   0   0    22406.47    21914.42    559.50 o 
  14   0   0      138.50       69.32      9.90 o 
  16   0   0       48.00      108.93      9.90 o 
  18   0   0      620.96      460.47     19.81 o 
  20   0   0    18694.73    21008.33    539.69 o 
  22   0   0       70.31       84.17     14.85 o 
  24   0   0    11413.68    12477.26    331.74 o 
  26   0   0      304.07      336.69     24.76 o 
  28   0   0     6852.13     6887.25    193.10 o 
  30   0   0      874.36     1089.28     49.51 o 
  32   0   0      519.09      767.45     39.61 o 
  34   0   0       98.08      282.22     29.71 o 
  36   0   0       36.18      247.56     34.66 o 
   1   1   0    17483.20    13279.30    520.48 o 
   3   1   0    70944.58    66862.38   1183.31 o 
   5   1   0     9788.33     9616.95    173.28 o 
   7   1   0    11819.68    11546.18    208.29 o 
   9   1   0      162.24      127.47     12.38 o 
  11   1   0      102.53      148.54      7.00 o 
  13   1   0     1793.82     1806.87     61.89 o 
  15   1   0        1.65       26.80     22.28 o 
  17   1   0    11643.80    13090.08    336.69 o 
  19   1   0     1230.40     1228.24     31.51 o 
  21   1   0     3263.35     3633.09    138.64 o 
  23   1   0     2490.69     2569.96     56.02 o 
  25   1   0        2.93        9.90     10.50 o 
  27   1   0      596.86      589.37     21.01 o 
  29   1   0      814.53      813.95    103.98 o 
  31   1   0      420.18      365.74    123.78 o 
  33   1   0        3.41      265.99    133.68 o 
  35   1   0       79.97      380.75    183.20 o 
   0   2   0       36.89       57.43     19.81 o 
   2   2   0    18686.09    18927.46    238.25 o 
   4   2   0      312.50      350.21     19.81 o 
   6   2   0    24030.27    22859.78    407.87 o 
   8   2   0     5262.56     4904.62     91.03 o 
  10   2   0     6767.02     6883.49    127.75 o 
  12   2   0       20.42       36.78     19.81 o 
  14   2   0     1513.61     1396.28     31.51 o 
  16   2   0      370.20      489.00     44.56 o 
  18   2   0      111.84       74.27      8.24 o 
  20   2   0        3.09       41.26     27.23 o 
  22   2   0     3425.28     3424.34     73.52 o 
  24   2   0      143.15      205.20     69.32 o 
  26   2   0      284.86      304.10     74.27 o 
  28   2   0      278.70      348.39    106.45 o 
  30   2   0     2591.80     2617.13    198.05 o 
  32   2   0      569.08      650.79     34.66 o 
  34   2   0     1003.62     1321.99     59.42 o 
   1   3   0     5766.66     5388.99    144.36 o 
   3   3   0      508.27      614.46      9.90 o 
   5   3   0    26298.60    24634.38    439.29 o 
   7   3   0     1036.02     1068.50    103.98 o 
   9   3   0    16382.96    16682.08    316.88 o 
  11   3   0      610.90      749.19     29.71 o 
  13   3   0     6748.99     7325.39    210.43 o 
  15   3   0     1610.85     1525.46     33.12 o 
  17   3   0      967.84      877.16     22.56 o 
  19   3   0     1991.64     1669.78     44.56 o 
  21   3   0      839.98      880.74     49.51 o 
  23   3   0       30.10       14.85     14.85 o 
  25   3   0     2936.48     2899.60     64.70 o 
  27   3   0        1.26      -10.50     10.50 o 
  29   3   0     2538.34     2432.55    168.34 o 
  31   3   0      590.33      519.89     34.66 o 
  33   3   0      213.04      311.93     29.71 o 
  35   3   0       59.20      173.30     29.71 o 
   0   4   0    32208.81    30808.26    665.95 o 
   2   4   0      951.80     1040.70     17.87 o 
   4   4   0    18922.54    19597.99    248.14 o 
   6   4   0       78.97       44.08     14.85 o 
   8   4   0      120.14       65.01     22.28 o 
  10   4   0      393.28      543.73     69.32 o 
  12   4   0     1630.16     1946.77     40.15 o 
  14   4   0      460.43      294.27     27.23 o 
  16   4   0      111.15      111.40     44.56 o 
  18   4   0      246.19      226.47     11.88 o 
  20   4   0     1235.82     1149.12     37.13 o 
  22   4   0     2222.32     1942.76     91.60 o 
  24   4   0      185.26      128.94     34.66 o 
  26   4   0     1226.55     1069.48     44.56 o 
  28   4   0      370.92      391.15     29.71 o 
  30   4   0      462.23      490.18     34.66 o 
  32   4   0      126.02      138.64     29.71 o 
  34   4   0      142.77      252.52     34.66 o 
   1   5   0      179.43      125.27      7.15 o 
   3   5   0    22426.98    22633.98    287.79 o 
   5   5   0     6651.12     7379.12     97.10 o 
   7   5   0    10632.53    10759.24    159.11 o 
   9   5   0     4037.20     4174.79    138.64 o 
  11   5   0     2858.78     2519.54     52.17 o 
  13   5   0       48.26       12.77     17.33 o 
  15   5   0     4790.16     5154.67     97.84 o 
  17   5   0      505.00      470.16     34.66 o 
  19   5   0      150.71      143.59     14.85 o 
  21   5   0       37.41       74.27     19.81 o 
  23   5   0      995.25      950.65     44.56 o 
  25   5   0     1106.97      990.26     44.56 o 
  27   5   0      165.13       74.27     19.81 o 
  29   5   0       73.47       24.76     19.81 o 
  31   5   0      123.19      178.25     24.76 o 
  33   5   0       47.60       99.03     29.71 o 
   0   6   0     2231.72     2773.40     54.18 o 
   2   6   0    14664.63    16756.56    214.11 o 
   4   6   0        3.29      124.97     43.94 o 
   6   6   0     5380.11     6240.71    110.38 o 
   8   6   0      827.56      786.13     27.11 o 
  10   6   0     2254.72     2016.09     34.92 o 
  12   6   0     1315.60     1331.90     49.51 o 
  14   6   0     1523.37     1470.53     49.51 o 
  16   6   0       14.80       74.27     14.85 o 
  18   6   0      486.35      415.91     24.76 o 
  20   6   0        0.07       74.27     19.81 o 
  22   6   0     3955.68     3762.98    118.83 o 
  24   6   0       42.57      -14.85     14.85 o 
  26   6   0     1609.50     1668.59     64.37 o 
  28   6   0       27.12      -14.85     14.85 o 
  30   6   0      521.05      386.20     34.66 o 
  32   6   0       71.52       74.27     24.76 o 
   1   7   0     3811.64     3971.33     54.81 o 
   3   7   0     1451.84     1546.31     25.11 o 
   5   7   0     2187.09     2242.76     39.97 o 
   7   7   0      218.25      293.44     42.09 o 
   9   7   0      115.36       93.42     34.66 o 
  11   7   0     3776.52     3710.00     77.02 o 
  13   7   0      278.02      297.41     14.00 o 
  15   7   0      242.54      133.68     14.85 o 
  17   7   0      177.34      103.98     14.85 o 
  19   7   0      187.43      188.15     19.81 o 
  21   7   0      524.47      549.59     34.66 o 
  23   7   0      205.64      128.73     24.76 o 
  25   7   0     1388.37     1510.14     59.42 o 
  27   7   0        1.60      -19.81     19.81 o 
  29   7   0      190.00       29.71     24.76 o 
  31   7   0       61.05       49.51     24.76 o 
   0   8   0     1596.41     1548.59     34.66 o 
   2   8   0     1359.59     1434.35     57.99 o 
   4   8   0       13.00       19.81     11.67 o 
   6   8   0      311.70      280.75     26.02 o 
   8   8   0      257.67      189.65     11.88 o 
  10   8   0      213.81      250.23     51.99 o 
  12   8   0     6136.75     6775.29    151.01 o 
  14   8   0       50.54       55.01     49.51 o 
  16   8   0       99.34      262.34    143.59 o 
  18   8   0      149.45      183.20     19.81 o 
  20   8   0      327.75      203.00     24.76 o 
  22   8   0       23.27      -19.81     19.81 o 
  24   8   0       21.32        4.95     19.81 o 
  26   8   0        5.27      -19.81     19.81 o 
  28   8   0      582.14      470.37     34.66 o 
   1   9   0       25.13       99.03     10.50 o 
   3   9   0      718.89      570.09     21.01 o 
   5   9   0      117.53       76.64     29.78 o 
   7   9   0      580.37      755.83     54.46 o 
   9   9   0      817.61      819.48     76.75 o 
  11   9   0       53.23       32.18     24.76 o 
  13   9   0        1.47       45.76     39.61 o 
  15   9   0     1243.61     1248.43     35.01 o 
  17   9   0        0.37       -3.54     42.09 o 
  19   9   0       23.53       86.72    136.16 o 
  21   9   0        1.05       45.18     71.79 o 
  23   9   0      389.39      326.79     29.71 o 
  25   9   0        1.04      -19.81     19.81 o 
  27   9   0        0.21      -19.81     19.81 o 
   0  10   0      573.02      594.16     34.66 o 
   2  10   0     1800.49     1611.83     42.01 o 
   4  10   0      288.22      178.80     14.00 o 
   6  10   0      743.41      526.00     24.76 o 
   8  10   0      405.22      495.13     34.66 o 
  10  10   0     1552.17     1550.74     40.15 o 
  12  10   0       25.80       87.28     14.00 o 
  14  10   0      490.37      456.01     49.51 o 
  16  10   0        3.81       82.29     94.07 o 
  18  10   0      647.99      492.08    136.16 o 
  20  10   0       60.28        4.95     54.46 o 
  22  10   0       83.48       24.76     29.71 o 
  24  10   0       36.27      -73.72     84.17 o 
   1  11   0      260.90      325.81     19.02 o 
   3  11   0     2890.84     3130.16     73.52 o 
   5  11   0      273.58      291.27    173.30 o 
   7  11   0      207.39      257.47     24.76 o 
   9  11   0       25.67       29.71     19.81 o 
  11  11   0        4.67      -19.81     19.81 o 
  13  11   0        6.55       64.37     19.81 o 
  15  11   0      120.24      194.24     17.51 o 
  17  11   0      170.52      195.75     61.89 o 
  19  11   0       24.45        7.43     17.51 o 
  21  11   0        0.51      -89.12     89.12 o 
   0  12   0      892.76      841.72     39.61 o 
   2  12   0      393.87      395.51     27.23 o 
   4  12   0       47.70      189.23    128.73 o 
   6  12   0      364.76      450.57     29.71 o 
   8  12   0      382.93      351.54     29.71 o 
  10  12   0       41.58       -4.95     19.81 o 
  12  12   0        5.90      -19.81     19.81 o 
  14  12   0        0.27      -14.85     14.85 o 
  16  12   0      203.14      316.88     29.71 o 
  18  12   0        0.18      207.95     24.76 o 
   1  13   0       39.40        4.95     17.51 o 
   3  13   0       75.53       76.07     64.37 o 
   5  13   0       92.15      336.69     34.66 o 
   7  13   0       10.57      123.78     29.71 o 
   9  13   0       69.92       14.85     29.71 o 
  11  13   0      516.59      321.83     29.71 o 
  13  13   0        3.45      -19.81     19.81 o 
   0  14   0      404.49      282.22     34.66 o 
   2  14   0       36.64       40.06     22.28 o 
   4  14   0      128.39      262.42     34.66 o 
 -35   1   1        6.88      153.25    190.62 o 
 -33   1   1       45.41      159.73    106.45 o 
 -31   1   1      173.31      317.87     81.70 o 
 -29   1   1     1703.40     1727.75     61.89 o 
 -27   1   1        1.47       34.66     96.55 o 
 -25   1   1       18.46       99.03     10.50 o 
 -23   1   1      236.69      203.49     14.00 o 
 -21   1   1    13788.82    15931.66    363.92 o 
 -19   1   1      909.40      602.40     32.18 o 
 -17   1   1      996.39     1216.29     76.75 o 
 -15   1   1     2134.24     2306.72     71.79 o 
 -13   1   1      233.50      129.50      9.90 o 
 -11   1   1       17.02       33.01      9.90 o 
  -9   1   1    11639.32    11306.46    242.61 o 
  -7   1   1      609.26      674.53     19.81 o 
  -5   1   1     1951.10     2170.44     49.51 o 
  -3   1   1    14176.30    13609.74    272.32 o 
  -1   1   1     1084.58     1175.13     24.76 o 
   1   1   1    80060.81    70939.85   1101.14 o 
   3   1   1    49178.74    46301.71    820.87 o 
   5   1   1     7954.16     7971.82    178.25 o 
   7   1   1     3533.57     3545.19     66.52 o 
   9   1   1     6983.18     6918.67    155.97 o 
  11   1   1      122.30      132.38     12.38 o 
  13   1   1     8147.68     8197.01    289.65 o 
  15   1   1     3181.38     3235.72     66.52 o 
  17   1   1    12796.89    12496.45    648.62 o 
  19   1   1      378.76      276.47     39.61 o 
  21   1   1        0.24       17.82      9.90 o 
  23   1   1      771.26      892.23     54.46 o 
  25   1   1       16.26       -7.92     27.23 o 
  27   1   1     2480.32     2468.44     69.32 o 
  29   1   1      409.62      511.20    108.93 o 
  31   1   1      155.24      196.25     94.07 o 
  33   1   1      507.70      667.94     54.46 o 
  35   1   1      281.17      603.42    123.78 o 
 -34   2   1      775.00      884.36    306.98 o 
 -32   2   1      144.29      137.40    113.88 o 
 -30   2   1      113.78       90.55     15.47 o 
 -28   2   1      105.30      161.44     15.47 o 
 -26   2   1     1601.07     1764.98     89.12 o 
 -24   2   1       20.62       48.16     19.81 o 
 -22   2   1        1.68       39.61     10.50 o 
 -20   2   1      486.58      567.10     19.02 o 
 -18   2   1     1177.99     1225.91     29.61 o 
 -16   2   1      321.80      379.57     17.33 o 
 -14   2   1     7569.65     7504.37    139.91 o 
 -12   2   1      373.47      277.27     10.50 o 
 -10   2   1       70.19       68.39      4.43 o 
  -8   2   1     4010.27     3604.29     68.20 o 
  -6   2   1    47101.89    44639.36    792.95 o 
  -4   2   1      272.68      287.52      9.90 o 
  -2   2   1    14571.19    14453.77    272.86 o 
   0   2   1       11.78      217.56    142.13 o 
   2   2   1    21221.72    19351.60    281.98 o 
   4   2   1      730.54      740.45     29.71 o 
   6   2   1     6686.58     6980.46    127.75 o 
   8   2   1      106.67       94.60     14.85 o 
  10   2   1     7157.77     7792.60    143.54 o 
  12   2   1      122.68      126.31      7.00 o 
  14   2   1     1136.18     1174.81     34.66 o 
  16   2   1      131.61      129.50      9.90 o 
  18   2   1     8219.88     7582.27    151.01 o 
  20   2   1      108.39      139.34     10.50 o 
  22   2   1     1617.88     1771.50     43.66 o 
  24   2   1        5.55        9.90     10.50 o 
  26   2   1      900.74      860.90     26.08 o 
  28   2   1       99.44      128.16    123.78 o 
  30   2   1     1782.24     1779.60    126.26 o 
  32   2   1      238.94      251.48     76.75 o 
  34   2   1     1618.47     1995.37     74.27 o 
 -35   3   1        1.54      306.98     39.61 o 
 -33   3   1        1.67       84.17     24.76 o 
 -31   3   1      367.52      391.15     29.71 o 
 -29   3   1     3426.42     3386.50    153.49 o 
 -27   3   1      369.81      329.45     49.51 o 
 -25   3   1     2039.17     1811.79     43.66 o 
 -23   3   1      774.01      595.42     47.04 o 
 -21   3   1      285.11      262.51     14.00 o 
 -19   3   1      727.43      811.58     24.76 o 
 -17   3   1     4553.74     4397.40     85.72 o 
 -15   3   1       78.71      177.58      9.90 o 
 -13   3   1      886.71      879.24     22.56 o 
 -11   3   1     1963.56     2051.28     54.46 o 
  -9   3   1     3506.11     3519.27     68.20 o 
  -7   3   1       27.10       17.33      9.90 o 
  -5   3   1       23.27       24.76     39.61 o 
  -3   3   1      995.69      770.65     12.86 o 
  -1   3   1      655.86      639.35      9.90 o 
   1   3   1     7295.99     6730.90     86.59 o 
   3   3   1     7377.06     6927.57    122.37 o 
   5   3   1    30675.09    28787.44    510.84 o 
   7   3   1     2050.49     2110.34     86.65 o 
   9   3   1      754.81      638.72     15.47 o 
  11   3   1     1125.55     1107.31     26.08 o 
  13   3   1     1369.68     1549.29     33.12 o 
  15   3   1     3283.68     3469.90    141.11 o 
  17   3   1     1493.62     1742.51     47.04 o 
  19   3   1     1189.36     1161.37     29.61 o 
  21   3   1      176.31      287.54     64.37 o 
  23   3   1       10.47       68.61     39.61 o 
  25   3   1     4411.57     4435.68     92.33 o 
  27   3   1     1418.18     1365.21    113.88 o 
  29   3   1      263.91      113.88     19.81 o 
  31   3   1      453.03      302.03     29.71 o 
  33   3   1      234.90      183.20     29.71 o 
  35   3   1        7.36       39.61     24.76 o 
 -34   4   1      217.92      262.42     34.66 o 
 -32   4   1      735.96      742.69     39.61 o 
 -30   4   1       35.36       49.51     19.81 o 
 -28   4   1      143.98       69.32     19.81 o 
 -26   4   1        0.61      -14.85     14.85 o 
 -24   4   1    11681.76    12448.39    234.49 o 
 -22   4   1       33.69      127.55     49.51 o 
 -20   4   1     3162.27     3065.63     64.70 o 
 -18   4   1       76.93      112.86     39.61 o 
 -16   4   1      378.01      298.59     27.23 o 
 -14   4   1       48.20       96.06     47.04 o 
 -12   4   1     7197.92     7908.28    257.47 o 
 -10   4   1      196.85      172.59     19.81 o 
  -8   4   1        4.35       71.40     44.56 o 
  -6   4   1      459.85      324.58     29.71 o 
  -4   4   1    40892.94    41839.58    526.55 o 
  -2   4   1       85.72       53.47      8.58 o 
   0   4   1     2076.09     1983.81     32.87 o 
   2   4   1      167.93      163.34     28.57 o 
   4   4   1    16924.67    17606.70    224.04 o 
   6   4   1     5450.05     5272.27     94.33 o 
   8   4   1    19743.24    21673.61    854.10 o 
  10   4   1      183.14      199.06      8.86 o 
  12   4   1      182.11      326.23     12.38 o 
  14   4   1      839.78      856.57     22.56 o 
  16   4   1     2317.63     2479.32     52.17 o 
  18   4   1        2.97      -17.33     17.33 o 
  20   4   1     2436.55     2496.88     69.32 o 
  22   4   1      597.59      526.06     29.71 o 
  24   4   1     2825.32     2218.18     79.22 o 
  26   4   1      290.34      272.32     24.76 o 
  28   4   1       22.29       14.85     19.81 o 
  30   4   1       20.78      -19.81     19.81 o 
  32   4   1       17.40      -14.85     14.85 o 
  34   4   1       14.15      -14.85     14.85 o 
 -33   5   1       38.56       69.32     24.76 o 
 -31   5   1       40.29      -19.81     19.81 o 
 -29   5   1       67.24       49.51     19.81 o 
 -27   5   1      388.61      302.03     29.71 o 
 -25   5   1      629.53      500.08     29.71 o 
 -23   5   1     1022.02     1074.43     44.56 o 
 -21   5   1     1875.53     2158.76     74.27 o 
 -19   5   1     2072.75     2096.96    128.73 o 
 -17   5   1      431.70      407.95     15.47 o 
 -15   5   1    11241.21    12213.39    225.80 o 
 -13   5   1     2946.59     2775.33     55.69 o 
 -11   5   1      840.64     1034.58     23.77 o 
  -9   5   1    14363.32    16088.32    290.53 o 
  -7   5   1     5259.22     5916.84    423.34 o 
  -5   5   1      110.20       77.83     31.18 o 
  -3   5   1     2196.62     2401.77     33.99 o 
  -1   5   1        0.06       -4.95      5.72 o 
   1   5   1     8963.53     8977.65    116.92 o 
   3   5   1      129.38      124.46     34.50 o 
   5   5   1    32232.96    34177.46    431.55 o 
   7   5   1    33915.34    38738.93    693.22 o 
   9   5   1     1900.08     2147.64     41.58 o 
  11   5   1     5188.82     5821.36    222.81 o 
  13   5   1     6111.37     6534.14    122.39 o 
  15   5   1     1477.96     1494.87     76.75 o 
  17   5   1       96.52      103.46     32.18 o 
  19   5   1     2731.15     2747.97     89.12 o 
  21   5   1       18.99        0.00     14.85 o 
  23   5   1     1493.28     1594.32     59.42 o 
  25   5   1     1910.12     1990.42     74.27 o 
  27   5   1     1006.72     1069.48     49.51 o 
  29   5   1     1126.15     1044.72     49.51 o 
  31   5   1      141.08       -4.95     19.81 o 
  33   5   1       23.91       84.17     24.76 o 
 -32   6   1       20.53       34.66     29.71 o 
 -30   6   1      285.74      193.10     29.71 o 
 -28   6   1       64.35      143.59     24.76 o 
 -26   6   1     3670.48     3416.39    108.93 o 
 -24   6   1       78.52       64.37     19.81 o 
 -22   6   1     5025.55     4961.19    148.54 o 
 -20   6   1     1175.43     1029.87     44.56 o 
 -18   6   1     6893.39     6248.53    178.25 o 
 -16   6   1       35.06      123.78     19.81 o 
 -14   6   1     8389.84     8471.66    227.76 o 
 -12   6   1     1045.10      954.16     32.18 o 
 -10   6   1     4771.43     5039.17     96.55 o 
  -8   6   1      819.98      830.52     16.67 o 
  -6   6   1    19053.59    19740.56    291.55 o 
  -4   6   1     1266.55     1522.29     30.02 o 
  -2   6   1    14217.10    15726.69    202.65 o 
   0   6   1      894.52      687.31     12.45 o 
   2   6   1     1654.52     1442.27     22.61 o 
   4   6   1     4487.93     4510.25     61.09 o 
   6   6   1    12222.02    13459.39    202.00 o 
   8   6   1       29.78       24.76      7.00 o 
  10   6   1     3967.50     3637.48     75.21 o 
  12   6   1      853.43      851.62     34.66 o 
  14   6   1     1642.71     1797.32     59.42 o 
  16   6   1        0.02       -4.95      9.90 o 
  18   6   1     3581.57     3337.17    103.98 o 
  20   6   1      747.47      693.18     34.66 o 
  22   6   1     9720.80     9907.54    272.32 o 
  24   6   1      771.83      965.50     44.56 o 
  26   6   1     2287.32     2505.35     89.12 o 
  28   6   1        0.26       59.42     24.76 o 
  30   6   1      156.86      138.64     29.71 o 
  32   6   1      139.86      103.98     24.76 o 
 -31   7   1       93.15      -24.76     24.76 o 
 -29   7   1       89.91      -19.81     19.81 o 
 -27   7   1     2244.58     2287.50     84.17 o 
 -25   7   1      925.95      915.99     44.56 o 
 -23   7   1      390.24      505.03     29.71 o 
 -21   7   1      103.58       14.85     19.81 o 
 -19   7   1      388.07      346.59     24.76 o 
 -17   7   1     1483.11     1470.53     54.46 o 
 -15   7   1       22.76       79.22     14.85 o 
 -13   7   1        0.13       59.42     14.85 o 
 -11   7   1      261.26      298.35     29.71 o 
  -9   7   1       51.03       39.99      8.24 o 
  -7   7   1     4024.37     4249.26     67.36 o 
  -5   7   1     2743.51     2975.88     70.04 o 
  -3   7   1      138.72      188.96     17.15 o 
  -1   7   1      512.15      580.20     11.70 o 
   1   7   1     3301.84     2987.69     42.55 o 
   3   7   1     4052.62     4263.52     60.03 o 
   5   7   1     2866.41     3047.43     51.46 o 
   7   7   1      186.65      188.67     10.50 o 
   9   7   1     1451.82     1451.15     35.01 o 
  11   7   1     1259.69     1393.79     35.01 o 
  13   7   1      278.87      281.60     34.66 o 
  15   7   1      164.36       14.85     14.85 o 
  17   7   1      252.31      237.66     19.81 o 
  19   7   1      851.88      841.72     39.61 o 
  21   7   1      572.90      574.35     29.71 o 
  23   7   1     1219.93     1252.68     54.46 o 
  25   7   1      519.60      589.20     39.61 o 
  27   7   1      418.49      440.66     34.66 o 
  29   7   1        0.04       14.85     24.76 o 
  31   7   1       72.28      -24.76     24.76 o 
 -28   8   1       56.33        0.00     24.76 o 
 -26   8   1       97.21       14.85     19.81 o 
 -24   8   1       27.53       -9.90     19.81 o 
 -22   8   1       96.34       14.85     14.85 o 
 -20   8   1       29.61       19.81     14.85 o 
 -18   8   1        1.43        0.00     14.85 o 
 -16   8   1     1221.81     1282.38     49.51 o 
 -14   8   1      431.45      446.56     19.02 o 
 -12   8   1      122.58      179.99     27.23 o 
 -10   8   1      901.09      867.93     74.27 o 
  -8   8   1        0.02       53.13     56.94 o 
  -6   8   1        0.34        2.97     22.28 o 
  -4   8   1      526.36      562.67     39.26 o 
  -2   8   1        2.82       -8.58      8.58 o 
   0   8   1     1228.15     1435.42     27.16 o 
   2   8   1      329.41      310.02     15.62 o 
   4   8   1     2331.17     2428.70     60.12 o 
   6   8   1       35.51       58.07     10.18 o 
   8   8   1     2623.11     2573.06     56.02 o 
  10   8   1      606.50      601.59     21.01 o 
  12   8   1       21.40      -37.63     39.61 o 
  14   8   1      147.76      104.83     44.56 o 
  16   8   1      321.52      266.37     15.47 o 
  18   8   1       18.59       90.87     56.94 o 
  20   8   1      466.84      381.25     29.71 o 
  22   8   1      377.33      396.10     29.71 o 
  24   8   1       61.98      262.42     29.71 o 
  26   8   1        1.88       94.07     24.76 o 
  28   8   1      254.46      450.57     34.66 o 
 -27   9   1      268.46      163.39     29.71 o 
 -25   9   1       56.91      -19.81     19.81 o 
 -23   9   1      468.17      351.54     29.71 o 
 -21   9   1        0.52      -14.85     14.85 o 
 -19   9   1       39.77      117.03     34.66 o 
 -17   9   1     1421.38     1043.70     99.03 o 
 -15   9   1     1026.32     1080.49     34.66 o 
 -13   9   1      551.31      579.15    128.73 o 
 -11   9   1     1333.80     1361.89     35.01 o 
  -9   9   1       13.72       87.41     11.88 o 
  -7   9   1     2104.91     2055.24     61.89 o 
  -5   9   1     5427.67     5124.49     83.82 o 
  -3   9   1       82.95       94.88     17.33 o 
  -1   9   1      457.63      506.04     34.66 o 
   1   9   1      568.53      528.57     56.94 o 
   3   9   1      476.12      549.36     33.79 o 
   5   9   1     2500.87     2462.17     44.72 o 
   7   9   1       85.40      112.15     11.88 o 
   9   9   1      671.43      734.43     34.66 o 
  11   9   1      232.43      222.74     32.18 o 
  13   9   1     2065.41     1924.85    123.78 o 
  15   9   1      113.71       35.64     24.76 o 
  17   9   1       51.27        9.75     76.75 o 
  19   9   1     1320.38     1111.57     35.01 o 
  21   9   1      394.33      430.27    158.44 o 
  23   9   1      339.13      441.59     22.56 o 
  25   9   1        8.10        9.90     29.71 o 
  27   9   1        9.97       49.51     24.76 o 
 -24  10   1       25.96      133.75    190.62 o 
 -22  10   1       85.48      -34.66     39.61 o 
 -20  10   1      311.02      252.68    138.64 o 
 -18  10   1      106.30       61.56     81.70 o 
 -16  10   1      187.48      146.40     15.47 o 
 -14  10   1       67.73      101.69     22.28 o 
 -12  10   1      406.05      395.49     27.23 o 
 -10  10   1     2482.45     2539.37    106.45 o 
  -8  10   1     3146.10     3069.80     99.03 o 
  -6  10   1     6314.15     6362.41    183.20 o 
  -4  10   1      442.23      406.01     44.56 o 
  -2  10   1     2916.76     2750.45    207.95 o 
   0  10   1     1304.91     1302.49     38.51 o 
   2  10   1     5596.38     5879.10    120.75 o 
   4  10   1      205.27       94.60     12.38 o 
   6  10   1      993.00      791.99     27.23 o 
   8  10   1     1748.22     1726.60     43.66 o 
  10  10   1     2315.28     2070.07     50.68 o 
  12  10   1      261.66      173.90     15.47 o 
  14  10   1     3828.60     3598.53     78.72 o 
  16  10   1     1356.42     1438.56     38.51 o 
  18  10   1      169.53      129.58     49.51 o 
  20  10   1       60.59      137.40    113.88 o 
  22  10   1      257.29      266.06     94.07 o 
  24  10   1       19.26      -59.42     59.42 o 
 -21  11   1      209.90       49.51     24.76 o 
 -19  11   1      459.11      313.19     21.01 o 
 -17  11   1        0.02       -9.90     29.71 o 
 -15  11   1      437.10      604.06     34.66 o 
 -13  11   1      475.56      732.79     39.61 o 
 -11  11   1        9.88      173.30     34.66 o 
  -9  11   1       48.24       39.61     19.81 o 
  -7  11   1     4027.67     4253.16    133.68 o 
  -5  11   1      166.40       84.17     19.81 o 
  -3  11   1     2137.45     2073.18     52.52 o 
  -1  11   1       43.16      113.42     27.23 o 
   1  11   1      158.28      157.07     69.32 o 
   3  11   1      642.00      549.55     22.56 o 
   5  11   1      971.45      878.63     69.32 o 
   7  11   1       87.63       24.76     19.81 o 
   9  11   1       39.12       39.61     19.81 o 
  11  11   1     1405.47     1163.55     49.51 o 
  13  11   1       43.53      128.73     24.76 o 
  15  11   1      943.47      992.24     74.27 o 
  17  11   1      453.11      662.01     74.27 o 
  19  11   1       16.71      156.97    101.50 o 
  21  11   1       31.49       91.67     17.51 o 
 -18  12   1       80.74      311.93     29.71 o 
 -16  12   1       88.70      361.44     34.66 o 
 -14  12   1       10.12      163.39     34.66 o 
 -12  12   1      176.81       29.71     29.71 o 
 -10  12   1        3.88      -14.85     14.85 o 
  -8  12   1       62.77        9.90     19.81 o 
  -6  12   1      273.64      183.20     24.76 o 
  -4  12   1      603.69      691.14     28.01 o 
  -2  12   1       47.03       -7.43     14.00 o 
   0  12   1       17.54      -54.46     54.46 o 
   2  12   1       33.23       24.76     14.00 o 
   4  12   1        4.53       58.29     61.89 o 
   6  12   1       58.63       44.56     24.76 o 
   8  12   1      952.71      891.23     44.56 o 
  10  12   1       71.69      -19.81     19.81 o 
  12  12   1      247.65      133.68     29.71 o 
  14  12   1        2.42      -19.81     19.81 o 
  16  12   1      117.44      173.30     29.71 o 
 -13  13   1      266.68      148.54     24.76 o 
 -11  13   1       12.21      -24.76     24.76 o 
  -9  13   1        6.70      -19.81     19.81 o 
  -7  13   1        2.95       49.51     29.71 o 
  -5  13   1      257.87      500.08     39.61 o 
  -3  13   1       41.07      131.83     61.89 o 
  -1  13   1       46.89       -0.55     49.51 o 
   1  13   1       18.61       19.81     24.76 o 
   3  13   1      375.59      385.36     39.61 o 
   5  13   1      324.30      480.28     39.61 o 
   7  13   1       84.85      366.40     29.71 o 
   9  13   1      206.37      262.42     29.71 o 
  11  13   1      105.24       79.22     24.76 o 
  13  13   1       28.06       64.37     29.71 o 
  -4  14   1       20.28      203.00     29.71 o 
  -2  14   1      183.13      166.20     24.51 o 
   0  14   1        0.51      -11.70     19.81 o 
   2  14   1       44.07        0.02    103.98 o 
   4  14   1        4.41      -24.76     24.76 o 
 -36   0   2       13.86      -19.81     19.81 o 
 -34   0   2      293.54      153.49     24.76 o 
 -32   0   2     3917.21     3896.67    123.78 o 
 -30   0   2      109.43       84.17     24.76 o 
 -28   0   2     5624.86     5649.42    163.39 o 
 -26   0   2      310.94      272.32     24.76 o 
 -24   0   2       12.38       59.42     14.85 o 
 -22   0   2     1864.68     2094.40     69.32 o 
 -20   0   2     7950.41     8620.20    232.71 o 
 -18   0   2      548.26      549.59     24.76 o 
 -16   0   2    30120.24    31757.58    807.06 o 
 -14   0   2      544.05      589.20     24.76 o 
 -12   0   2    10682.12    10249.17    267.37 o 
 -10   0   2     1518.87     1005.11     34.66 o 
  -8   0   2    50330.58    44680.46   1123.94 o 
  -6   0   2     2047.09     1955.76     54.46 o 
  -4   0   2    57491.79    50740.84   1272.48 o 
   2   0   2      362.66      435.71     14.85 o 
   4   0   2    44661.55    40942.23   1029.87 o 
   6   0   2       68.52       69.32      4.95 o 
   8   0   2    31820.32    31648.66    797.16 o 
  10   0   2      340.71      505.03     19.81 o 
  12   0   2    48343.51    48626.64   1222.97 o 
  14   0   2        0.19       -4.95      4.95 o 
  16   0   2      425.65      742.69     29.71 o 
  18   0   2      158.93      212.91     14.85 o 
  20   0   2     5615.46     5842.52    163.39 o 
  22   0   2      595.88      772.40     34.66 o 
  24   0   2      416.68      316.88     19.81 o 
  26   0   2       49.82       54.46     14.85 o 
  28   0   2     1651.08     1653.73     59.42 o 
  30   0   2     1062.03      851.62     39.61 o 
  32   0   2      611.68      589.20     34.66 o 
  34   0   2       42.61      158.44     29.71 o 
 -35   1   2      795.50      733.03    151.01 o 
 -33   1   2       35.97       97.61    163.39 o 
 -31   1   2      334.52      365.93     27.23 o 
 -29   1   2      328.69      310.27     76.75 o 
 -27   1   2       10.56       39.75     59.42 o 
 -25   1   2     1707.28     1845.32     45.51 o 
 -23   1   2     2023.56     1963.56     45.51 o 
 -21   1   2     1768.34     1958.39     45.51 o 
 -19   1   2      111.77       78.71     22.28 o 
 -17   1   2      348.87      433.59     14.00 o 
 -15   1   2     4174.57     4558.40    158.44 o 
 -13   1   2     1414.19     1503.78     33.12 o 
 -11   1   2      599.81      684.18     24.76 o 
  -9   1   2    29633.91    28372.10    507.62 o 
  -7   1   2      783.82      747.02     37.13 o 
  -5   1   2   125882.52   117231.02   2237.98 o 
  -3   1   2       86.97       92.20      7.43 o 
  -1   1   2     6936.02     6262.02    123.78 o 
   1   1   2   112191.07   103886.65   1299.62 o 
   3   1   2    15051.28    14081.74    252.01 o 
   5   1   2     9877.79     8747.54    157.43 o 
   7   1   2        2.43       24.76      7.43 o 
   9   1   2    10472.80    10983.91    199.47 o 
  11   1   2     3155.88     2974.16     59.52 o 
  13   1   2      710.54      660.35     34.66 o 
  15   1   2     9006.60     9537.74    257.47 o 
  17   1   2     1131.06     1273.43     34.66 o 
  19   1   2      507.70      493.98     49.51 o 
  21   1   2       37.90       67.50     54.46 o 
  23   1   2     2882.42     2953.77     84.17 o 
  25   1   2      756.95      750.32     24.51 o 
  27   1   2     2592.95     2473.54     57.69 o 
  29   1   2      212.15      195.63     19.81 o 
  31   1   2      590.41      480.69     37.13 o 
  33   1   2     1065.64     1106.15    141.11 o 
  35   1   2      375.43      781.90    277.27 o 
 -34   2   2      102.38      149.38    103.98 o 
 -32   2   2      623.19      639.39    220.33 o 
 -30   2   2      507.31      543.97     99.03 o 
 -28   2   2       24.55      156.32     49.51 o 
 -26   2   2      255.25      226.62     17.33 o 
 -24   2   2      458.07      540.32     39.61 o 
 -22   2   2     2240.88     2414.32     54.18 o 
 -20   2   2       20.72       12.38     12.38 o 
 -18   2   2      290.02      258.28     19.81 o 
 -16   2   2      305.58      302.03     27.23 o 
 -14   2   2     2948.85     3334.64     99.03 o 
 -12   2   2     1350.88     1176.24     51.99 o 
 -10   2   2    17387.18    17582.04    316.83 o 
  -8   2   2     1929.71     1672.83     84.17 o 
  -6   2   2     1526.67     1931.05     38.51 o 
  -4   2   2     2075.81     2149.93    128.73 o 
  -2   2   2     3652.20     4147.36     75.21 o 
   0   2   2      309.84      349.29     17.87 o 
   2   2   2    35326.08    33412.32    420.16 o 
   4   2   2      304.47      250.95      5.72 o 
   6   2   2    15492.29    14102.64    252.08 o 
   8   2   2      979.50     1004.01     37.13 o 
  10   2   2     9828.26     9636.94    176.78 o 
  12   2   2        6.98        3.30     17.33 o 
  14   2   2    14298.86    15555.88    490.18 o 
  16   2   2       29.04       73.93     12.38 o 
  18   2   2     3212.70     3976.26    106.45 o 
  20   2   2      142.64      143.24     17.33 o 
  22   2   2       33.80       49.51      8.24 o 
  24   2   2       96.75      104.43     47.04 o 
  26   2   2      160.04      145.03     37.13 o 
  28   2   2      534.33      553.83     22.56 o 
  30   2   2     2622.80     3014.70    227.76 o 
  32   2   2        3.00      -19.81     19.81 o 
  34   2   2        2.16      -19.81     19.81 o 
 -35   3   2       34.26      203.00     29.71 o 
 -33   3   2      174.29      450.57     34.66 o 
 -31   3   2       89.44       99.03     24.76 o 
 -29   3   2       23.60       87.47     47.04 o 
 -27   3   2        4.35       33.75     27.23 o 
 -25   3   2     1026.09      920.40    113.88 o 
 -23   3   2      197.91      136.21     10.50 o 
 -21   3   2      858.71      912.05     26.08 o 
 -19   3   2     2867.23     2794.86     61.19 o 
 -17   3   2     3284.83     3497.04    217.86 o 
 -15   3   2       28.76       23.23     12.38 o 
 -13   3   2      203.96      214.45      8.24 o 
 -11   3   2      790.61      939.33     22.56 o 
  -9   3   2     2501.53     2571.12     50.68 o 
  -7   3   2     1268.79     1236.38     26.08 o 
  -5   3   2      873.18      777.86     19.81 o 
  -3   3   2     1398.21     1349.99     32.18 o 
  -1   3   2     4333.44     4489.91     67.63 o 
   1   3   2        3.58       98.17     36.92 o 
   3   3   2     4551.61     4197.69     64.75 o 
   5   3   2     6493.01     6581.38     99.07 o 
   7   3   2     2595.98     2440.29     47.17 o 
   9   3   2       13.62       33.80     19.81 o 
  11   3   2       13.36       55.74     49.51 o 
  13   3   2       50.79       81.02     22.28 o 
  15   3   2     2594.50     2613.97     54.46 o 
  17   3   2     2349.96     2605.16     64.37 o 
  19   3   2      627.18      509.94     34.66 o 
  21   3   2      475.04      381.87     15.47 o 
  23   3   2        1.64       57.91     10.50 o 
  25   3   2      519.75      565.14     22.56 o 
  27   3   2        0.34       84.17     19.81 o 
  29   3   2       58.47       74.27     24.76 o 
  31   3   2       88.68       59.42     24.76 o 
  33   3   2        0.54      -19.81     19.81 o 
 -34   4   2       37.92      316.88     34.66 o 
 -32   4   2      845.71     1440.83     64.37 o 
 -30   4   2        0.06       74.27     24.76 o 
 -28   4   2     2564.05     2643.99     89.12 o 
 -26   4   2        0.02       38.72     47.04 o 
 -24   4   2     7236.30     7953.55    155.77 o 
 -22   4   2      533.61      572.89     44.56 o 
 -20   4   2     1362.06     1512.10     37.13 o 
 -18   4   2      517.76      669.51     19.02 o 
 -16   4   2     8845.02     9868.23    185.67 o 
 -14   4   2      715.82      800.25     22.28 o 
 -12   4   2      308.43      163.29     49.51 o 
 -10   4   2        5.76       68.67     29.71 o 
  -8   4   2     8695.83     8227.67    150.42 o 
  -6   4   2      118.58      107.28     32.18 o 
  -4   4   2    20633.37    19924.23    575.29 o 
  -2   4   2      264.85      196.19     17.15 o 
   0   4   2    12621.78    12532.28    234.57 o 
   2   4   2     5720.14     5406.01     71.02 o 
   4   4   2     9343.04     9436.37    141.96 o 
   6   4   2      844.29      907.76     21.78 o 
   8   4   2     5934.83     6841.83    125.89 o 
  10   4   2      982.20      964.79     27.23 o 
  12   4   2    47170.11    51381.11    915.41 o 
  14   4   2      658.11      592.43     19.81 o 
  16   4   2     4525.10     4678.33    210.43 o 
  18   4   2      128.77      152.43     24.76 o 
  20   4   2        6.22       51.82      8.24 o 
  22   4   2        8.32        0.00     14.85 o 
  24   4   2    14778.52    13645.76    366.40 o 
  26   4   2      101.25      153.49     24.76 o 
  28   4   2      173.21      212.91     24.76 o 
  30   4   2        1.56      -14.85     14.85 o 
  32   4   2       73.47        4.95     24.76 o 
  34   4   2       33.26      -19.81     19.81 o 
 -33   5   2      137.28      539.69     44.56 o 
 -31   5   2      379.42      594.16     34.66 o 
 -29   5   2      115.01      217.86     24.76 o 
 -27   5   2     1005.10     1074.43     49.51 o 
 -25   5   2     3212.29     3248.05    103.98 o 
 -23   5   2      864.65      906.09     39.61 o 
 -21   5   2      308.32      277.13     56.94 o 
 -19   5   2     7430.48     7793.50    148.52 o 
 -17   5   2     2202.38     2391.77     52.17 o 
 -15   5   2     7465.79     7714.64    145.26 o 
 -13   5   2      150.02       62.64     19.81 o 
 -11   5   2     4881.56     5099.06    118.83 o 
  -9   5   2      129.70      177.61     94.07 o 
  -7   5   2     5559.05     5193.26     96.23 o 
  -5   5   2     1647.71     1713.61     38.62 o 
  -3   5   2     1545.80     1541.28     29.30 o 
  -1   5   2     2070.59     1632.94     44.31 o 
   1   5   2    13563.17    12530.72    161.44 o 
   3   5   2     2967.20     3859.79     52.48 o 
   5   5   2    20256.40    20823.63    550.48 o 
   7   5   2    30969.11    33473.25    600.37 o 
   9   5   2      622.53      944.15     76.75 o 
  11   5   2     6431.63     7835.54    145.26 o 
  13   5   2       36.80       -8.94     59.42 o 
  15   5   2      892.32      996.26     42.09 o 
  17   5   2       15.78       44.56     14.85 o 
  19   5   2      491.29      554.54     29.71 o 
  21   5   2        1.12       14.85     14.85 o 
  23   5   2       99.17       79.22     19.81 o 
  25   5   2      482.05      519.89     34.66 o 
  27   5   2     1638.43     1668.59     69.32 o 
  29   5   2      866.52      945.70     49.51 o 
  31   5   2      523.74      346.59     29.71 o 
  33   5   2       50.28      -19.81     19.81 o 
 -32   6   2      273.34      445.62     39.61 o 
 -30   6   2       51.28       69.32     24.76 o 
 -28   6   2      348.50      376.30     29.71 o 
 -26   6   2      754.24      747.65     39.61 o 
 -24   6   2      960.98      891.23     39.61 o 
 -22   6   2      589.94      584.25     34.66 o 
 -20   6   2       55.09       39.61     14.85 o 
 -18   6   2       17.35        0.00     14.85 o 
 -16   6   2       10.34       34.66     14.85 o 
 -14   6   2     2798.68     2869.47     59.21 o 
 -12   6   2        7.59       90.44     34.66 o 
 -10   6   2     2719.14     3066.20    121.31 o 
  -8   6   2      233.99      151.11     42.62 o 
  -6   6   2     8438.12     7919.51    148.78 o 
  -4   6   2       61.27       60.26     11.19 o 
  -2   6   2    18868.10    19908.81    254.26 o 
   0   6   2       84.14       24.95     10.01 o 
   2   6   2      198.84      181.38     23.39 o 
   4   6   2       40.03      108.11     26.92 o 
   6   6   2     1440.66     1595.34     28.59 o 
   8   6   2     1718.36     1635.17     74.27 o 
  10   6   2    21313.79    23969.25    434.14 o 
  12   6   2      690.38      505.08     17.51 o 
  14   6   2      125.95      158.44     14.85 o 
  16   6   2        2.80       -9.90      9.90 o 
  18   6   2       11.92      103.98     14.85 o 
  20   6   2      519.65      430.76     24.76 o 
  22   6   2      732.77      861.52     39.61 o 
  24   6   2        5.70       34.66     14.85 o 
  26   6   2      870.71      881.33     44.56 o 
  28   6   2       52.48       34.66     24.76 o 
  30   6   2      629.90      757.55     44.56 o 
  32   6   2       79.54        0.00     24.76 o 
 -31   7   2     1238.13     1163.55     54.46 o 
 -29   7   2        3.37       39.61     24.76 o 
 -27   7   2     1409.91     1386.36     59.42 o 
 -25   7   2      201.45       39.61     19.81 o 
 -23   7   2      142.55      123.78     24.76 o 
 -21   7   2       16.16      -14.85     14.85 o 
 -19   7   2       43.44       14.85     14.85 o 
 -17   7   2      567.13      514.93     29.71 o 
 -15   7   2       35.42       14.85      9.90 o 
 -13   7   2      931.24     1010.06     39.61 o 
 -11   7   2       59.03      149.64     54.46 o 
  -9   7   2      155.98      154.51     39.61 o 
  -7   7   2     6923.11     7198.19    110.36 o 
  -5   7   2     3168.57     3530.88     67.83 o 
  -3   7   2     1512.46     1353.32     32.87 o 
  -1   7   2     9060.66     9753.82    127.99 o 
   1   7   2     1594.52     1427.10     38.98 o 
   3   7   2      203.66      352.66      7.49 o 
   5   7   2       21.23       14.85      7.00 o 
   7   7   2      632.68      477.98     13.12 o 
   9   7   2     2081.17     2001.20    126.26 o 
  11   7   2     2551.61     2690.60     74.27 o 
  13   7   2      417.97      317.98     29.71 o 
  15   7   2     1546.54     1566.82     49.51 o 
  17   7   2      756.82      703.08     34.66 o 
  19   7   2     1058.66      891.23     39.61 o 
  21   7   2      358.56      386.20     24.76 o 
  23   7   2      149.59      183.20     24.76 o 
  25   7   2      441.57      599.11     39.61 o 
  27   7   2     1524.31     1856.73     74.27 o 
  29   7   2        2.16       74.27     29.71 o 
 -28   8   2        1.80      -19.81     24.76 o 
 -26   8   2      114.86       79.22     24.76 o 
 -24   8   2      188.84      252.52     24.76 o 
 -22   8   2      304.80      183.20     24.76 o 
 -20   8   2       40.64       -4.95     14.85 o 
 -18   8   2      183.44      163.39     19.81 o 
 -16   8   2        0.16      -14.85     14.85 o 
 -14   8   2      263.61      198.55     14.00 o 
 -12   8   2      102.11       26.69     54.46 o 
 -10   8   2      800.99      916.90     54.46 o 
  -8   8   2     5536.88     5766.63    115.38 o 
  -6   8   2       12.35       61.94      9.90 o 
  -4   8   2        4.25       22.43      7.62 o 
  -2   8   2      735.08      712.60     41.45 o 
   0   8   2       29.51       71.36     41.33 o 
   2   8   2        1.11       -3.71      6.33 o 
   4   8   2        1.44       -8.05     13.27 o 
   6   8   2      112.95      107.61     16.65 o 
   8   8   2     2105.53     1855.59     56.94 o 
  10   8   2        4.61       46.68     14.85 o 
  12   8   2     2713.00     2520.52     57.69 o 
  14   8   2      503.58      455.57     17.51 o 
  16   8   2     1701.77     1559.67     42.01 o 
  18   8   2        0.62      -23.19     76.75 o 
  20   8   2     5032.70     4858.87    160.92 o 
  22   8   2       14.99       44.56     19.81 o 
  24   8   2      110.91      183.20     24.76 o 
  26   8   2       32.90      247.56     29.71 o 
  28   8   2       94.40      128.73     29.71 o 
 -27   9   2       34.71      -19.81     19.81 o 
 -25   9   2        0.46      -14.85     19.81 o 
 -23   9   2       13.99      -14.85     14.85 o 
 -21   9   2       14.93      -14.85     14.85 o 
 -19   9   2      676.68      577.23    146.06 o 
 -17   9   2      142.35      207.54     99.03 o 
 -15   9   2      122.89       89.12     51.99 o 
 -13   9   2      214.20      243.73     47.04 o 
 -11   9   2     1310.93     1278.99     44.56 o 
  -9   9   2      321.41      436.28     66.84 o 
  -7   9   2     2396.92     2229.30     50.68 o 
  -5   9   2        8.01       -9.90      9.90 o 
  -3   9   2      712.00      667.70     22.56 o 
  -1   9   2      761.12      644.62     24.76 o 
   1   9   2     2331.54     2368.58     45.08 o 
   3   9   2     2095.69     2112.40     39.82 o 
   5   9   2      656.39      525.20     36.26 o 
   7   9   2       20.17       49.73     43.23 o 
   9   9   2      120.58       76.97     22.28 o 
  11   9   2      766.27      609.37     24.51 o 
  13   9   2      680.62      600.95     29.71 o 
  15   9   2        6.50        4.95     39.61 o 
  17   9   2      155.33      111.43     12.74 o 
  19   9   2      542.03      373.93     94.07 o 
  21   9   2       18.24      128.30     94.07 o 
  23   9   2      636.75      569.96     56.94 o 
  25   9   2       82.43      242.61     34.66 o 
  27   9   2      112.31      173.30     29.71 o 
 -24  10   2      161.41      244.73    123.78 o 
 -22  10   2        4.67       26.09     94.07 o 
 -20  10   2        6.36       -6.27     79.22 o 
 -18  10   2     1544.80     1369.07     38.51 o 
 -16  10   2      963.39      827.93     29.71 o 
 -14  10   2      332.04      283.29     42.09 o 
 -12  10   2        0.95       27.62     96.55 o 
 -10  10   2     5776.42     5367.20    158.44 o 
  -8  10   2        7.06       34.66     19.81 o 
  -6  10   2     1606.31     1525.00     59.42 o 
  -4  10   2       82.89      122.86     54.46 o 
  -2  10   2     7432.75     7605.21    150.55 o 
   0  10   2       63.79       -4.62     69.32 o 
   2  10   2     2382.67     1946.02     66.84 o 
   4  10   2       85.91       47.52     11.88 o 
   6  10   2      863.85      819.81     28.01 o 
   8  10   2        3.74       72.92     29.71 o 
  10  10   2     1839.87     1891.85     47.17 o 
  12  10   2      310.14      249.25     89.12 o 
  14  10   2     2682.92     2377.16     96.55 o 
  16  10   2       17.58      156.28     59.42 o 
  18  10   2      171.15      266.68     91.60 o 
  20  10   2      156.85      177.05     69.32 o 
  22  10   2       32.09       -5.94     66.84 o 
  24  10   2       67.99      277.27     34.66 o 
 -21  11   2       41.00      -14.00     14.00 o 
 -19  11   2      618.22      472.86     24.51 o 
 -17  11   2      131.36      128.73     29.71 o 
 -15  11   2     1509.11     1500.24     59.42 o 
 -13  11   2       43.54      108.93     24.76 o 
 -11  11   2       75.94      123.78     24.76 o 
  -9  11   2     2234.95     2668.75     94.07 o 
  -7  11   2      650.47      628.81     34.66 o 
  -5  11   2      469.73      509.98     34.66 o 
  -3  11   2        4.05       57.24     14.00 o 
  -1  11   2      180.41      133.24     74.27 o 
   1  11   2        0.64       15.20     44.56 o 
   3  11   2      578.16      701.31     26.08 o 
   5  11   2     1039.66      843.25    113.88 o 
   7  11   2     1236.66     1099.19     49.51 o 
   9  11   2      178.16      163.39     24.76 o 
  11  11   2      598.24      361.44     29.71 o 
  13  11   2      972.21      826.85     91.60 o 
  15  11   2      303.06      243.47     32.18 o 
  17  11   2      235.43      372.91     64.37 o 
  19  11   2        0.00       33.80     86.65 o 
  21  11   2        4.35      156.54     42.09 o 
 -18  12   2       48.34      103.98     29.71 o 
 -16  12   2       18.24      138.64     24.76 o 
 -12  12   2        6.55       94.07     24.76 o 
 -10  12   2      423.74      430.76     34.66 o 
  -8  12   2      772.72      623.86     39.61 o 
  -6  12   2       30.45      -19.81     19.81 o 
  -4  12   2       24.61       -4.95     24.76 o 
  -2  12   2      348.05      321.22     81.70 o 
   0  12   2      172.32       34.66     17.51 o 
   2  12   2      447.31      371.82     44.56 o 
   4  12   2      557.92      536.31    111.40 o 
   6  12   2        2.54       46.21     15.47 o 
   8  12   2        5.06       34.66     24.76 o 
  10  12   2       25.76      -19.81     19.81 o 
  12  12   2        0.51      -19.81     19.81 o 
  14  12   2      359.29      341.64     34.66 o 
  16  12   2        1.54       74.27     29.71 o 
  18  12   2        2.25       49.51     24.76 o 
 -13  13   2       16.54      -24.76     24.76 o 
 -11  13   2       75.81       79.22     29.71 o 
  -9  13   2      252.79       84.17     24.76 o 
  -7  13   2      281.83      108.93     24.76 o 
  -5  13   2      966.62     1084.33     49.51 o 
  -3  13   2      220.52      386.20     34.66 o 
  -1  13   2        0.71       14.40     59.42 o 
   1  13   2      281.09      229.24     71.79 o 
   3  13   2      132.80       87.07     56.94 o 
   5  13   2      682.05      744.06     76.75 o 
   7  13   2        1.37      113.88     29.71 o 
   9  13   2      471.66      623.86     39.61 o 
  11  13   2       13.86       74.27     24.76 o 
  13  13   2      301.17      237.66     29.71 o 
  -4  14   2       10.73       99.03     29.71 o 
  -2  14   2       49.22       34.66     29.71 o 
   0  14   2      127.73       49.96     19.02 o 
   2  14   2      143.89       99.17     61.89 o 
 -35   1   3      211.67      117.86     19.02 o 
 -33   1   3      147.22      189.54     59.42 o 
 -31   1   3     1944.03     1961.85     50.68 o 
 -29   1   3        3.00        3.54     44.56 o 
 -27   1   3       54.67       44.25     66.84 o 
 -25   1   3     1328.13     1276.04     37.13 o 
 -23   1   3      890.63      713.00     42.09 o 
 -21   1   3       46.14       32.18     10.50 o 
 -19   1   3        0.97        0.00     24.76 o 
 -17   1   3     3372.04     3429.56     70.02 o 
 -15   1   3      481.93      403.26     29.71 o 
 -13   1   3     6501.38     5709.36    277.27 o 
 -11   1   3     1220.87     1012.59     24.51 o 
  -9   1   3    12848.00    12492.87    324.31 o 
  -7   1   3       85.38      132.38     12.38 o 
  -5   1   3   202422.06   190883.88   3378.53 o 
  -3   1   3     1516.12     1545.06     31.51 o 
  -1   1   3     4994.78     5146.87     94.53 o 
   1   1   3    17699.64    16521.23    239.99 o 
   3   1   3      690.83      652.94     19.48 o 
   5   1   3    35707.48    34324.55    610.93 o 
   7   1   3       54.45       72.50     14.85 o 
   9   1   3    13398.34    14554.90    262.58 o 
  11   1   3     6832.20     6587.81    122.54 o 
  13   1   3     8283.05     8327.02    155.77 o 
  15   1   3     3722.72     3440.38     76.75 o 
  17   1   3     1119.22     1268.01     31.51 o 
  19   1   3     1324.41     1355.81     47.04 o 
  21   1   3      207.22      213.47     34.66 o 
  23   1   3      684.94      504.96     19.02 o 
  25   1   3       22.36        0.00     10.50 o 
  27   1   3       66.27       50.71     12.38 o 
  29   1   3     1262.04     1143.71     91.60 o 
  31   1   3      659.46      567.80     24.51 o 
  33   1   3       14.30      103.00    151.01 o 
  35   1   3      118.69      148.54     34.66 o 
 -34   2   3        3.37      130.46     99.03 o 
 -32   2   3       13.92      126.26     29.71 o 
 -30   2   3      127.94      201.19     66.84 o 
 -28   2   3       44.34      112.71     96.55 o 
 -26   2   3       82.18       90.87     29.71 o 
 -24   2   3      271.95      217.69     22.28 o 
 -22   2   3     3551.59     3261.88     71.71 o 
 -20   2   3        2.14        2.97     34.66 o 
 -18   2   3     9947.65     9653.96    181.96 o 
 -16   2   3      588.40      464.69     44.56 o 
 -14   2   3     2065.88     1562.32     35.01 o 
 -12   2   3      406.02      441.56     19.81 o 
 -10   2   3    28611.45    28058.56    504.01 o 
  -8   2   3       60.68      111.71     32.18 o 
  -6   2   3       40.23       30.16     17.33 o 
  -4   2   3      131.91      116.16      7.43 o 
  -2   2   3       18.32       59.83      4.95 o 
   0   2   3      209.85      266.52      5.00 o 
   2   2   3    73186.87    68899.02    864.37 o 
   4   2   3      758.26      685.99     16.44 o 
   6   2   3   436050.16   384965.19   6811.37 o 
   8   2   3      102.41       55.53      4.43 o 
  10   2   3     7370.12     7289.78    136.16 o 
  12   2   3      109.40      106.51      7.00 o 
  14   2   3     5202.76     5763.15    110.24 o 
  16   2   3        3.19       -4.95      4.95 o 
  18   2   3     2902.36     3117.56     64.70 o 
  20   2   3        6.58       -5.94     29.71 o 
  22   2   3     1433.92     1521.58     64.37 o 
  24   2   3       45.31      -27.73     51.99 o 
  26   2   3     1359.47     1315.86     79.22 o 
  28   2   3        2.04      -12.38     12.38 o 
  30   2   3     2975.24     3120.24     71.71 o 
  32   2   3       50.93        4.95     19.81 o 
  34   2   3      209.03       59.42     24.76 o 
 -35   3   3       66.95      118.83     34.66 o 
 -33   3   3      167.80      430.76     34.66 o 
 -31   3   3       20.99      174.13     64.37 o 
 -29   3   3       47.95      144.39     34.66 o 
 -27   3   3      399.22      385.29     76.75 o 
 -25   3   3     1369.40     1424.87    126.26 o 
 -23   3   3       52.16       82.01     14.85 o 
 -21   3   3      208.71      113.88     10.50 o 
 -19   3   3      265.40      369.67     34.66 o 
 -17   3   3     1078.04     1140.17     39.61 o 
 -15   3   3     2278.49     2363.75     50.68 o 
 -13   3   3      145.88      324.89     11.88 o 
 -11   3   3        1.71       24.33      7.43 o 
  -9   3   3       22.14        7.43      3.50 o 
  -7   3   3     1074.35     1302.27     28.01 o 
  -5   3   3     1104.16     1274.96     28.01 o 
  -3   3   3       81.85       89.40      4.95 o 
  -1   3   3    22134.87    22173.11    280.29 o 
   1   3   3      617.82      760.19     12.86 o 
   3   3   3        9.30       55.84     13.26 o 
   5   3   3       43.72      186.02     37.98 o 
   7   3   3      824.86      690.33     69.32 o 
   9   3   3    13089.67    12976.74    234.57 o 
  11   3   3      590.01      621.84     29.71 o 
  13   3   3     6831.70     6668.99    178.25 o 
  15   3   3      154.17      182.60     19.81 o 
  17   3   3     1413.96     1395.29     33.12 o 
  19   3   3       62.83       64.43     17.33 o 
  21   3   3       64.56       32.45     14.85 o 
  23   3   3     2687.60     2568.49    225.28 o 
  25   3   3     3241.56     3212.84    118.83 o 
  27   3   3     1591.41     1574.51     59.42 o 
  29   3   3      250.21      237.66     24.76 o 
  31   3   3       22.83       94.07     24.76 o 
  33   3   3        6.93      -14.85     24.76 o 
 -34   4   3        3.40      217.86     34.66 o 
 -32   4   3      288.57      401.05     34.66 o 
 -30   4   3       43.53      118.83     24.76 o 
 -28   4   3      468.00      717.94     39.61 o 
 -26   4   3      872.23      731.62     71.79 o 
 -24   4   3     1521.80     1417.38     36.64 o 
 -22   4   3      422.53      465.18     32.18 o 
 -20   4   3      207.53      246.98     34.66 o 
 -18   4   3      508.59      653.08     59.42 o 
 -16   4   3    12679.68    12799.18    408.48 o 
 -14   4   3       85.40       69.91     22.28 o 
 -12   4   3     1214.81     1242.65     29.61 o 
 -10   4   3       42.16       32.91      4.95 o 
  -8   4   3    20501.78    22055.58    395.62 o 
  -6   4   3        6.01       41.51     17.33 o 
  -4   4   3      566.74      515.12     14.00 o 
  -2   4   3      494.27      402.34     11.43 o 
   0   4   3    28972.10    29812.37    389.49 o 
   2   4   3      801.24      628.37     10.94 o 
   4   4   3    12283.97    11806.09    175.27 o 
   6   4   3       60.35       76.85      5.72 o 
   8   4   3     3788.65     4230.54    112.70 o 
  10   4   3       79.23      166.20      7.43 o 
  12   4   3     1914.12     1968.55     41.58 o 
  14   4   3      267.63      267.37      8.86 o 
  16   4   3       18.98       92.93     51.99 o 
  18   4   3        3.56       78.67     56.94 o 
  20   4   3     9694.89    10197.02    192.56 o 
  22   4   3      384.66      445.62     24.76 o 
  24   4   3    11564.33    11665.24    316.88 o 
  26   4   3       54.35      133.68     19.81 o 
  28   4   3     2168.49     2470.69     84.17 o 
  30   4   3      144.14      222.81     29.71 o 
  32   4   3        0.15      -14.85     14.85 o 
 -33   5   3      140.79      346.59     34.66 o 
 -31   5   3     1405.10     1609.17     64.37 o 
 -29   5   3      825.93     1193.26     54.46 o 
 -27   5   3     1642.22     1648.78     64.37 o 
 -25   5   3       81.80        9.90     14.85 o 
 -23   5   3     4884.01     5075.07    153.49 o 
 -21   5   3      797.88      842.55    113.88 o 
 -19   5   3     1002.75      879.70     27.23 o 
 -17   5   3     7987.73     8924.46    169.78 o 
 -15   5   3      474.24      622.87     49.51 o 
 -13   5   3      479.09      438.20     14.00 o 
 -11   5   3     8661.29    10621.99    336.69 o 
  -9   5   3     1667.83     2241.64     47.17 o 
  -7   5   3      285.26      363.94     10.50 o 
  -5   5   3    10118.87    10419.73    223.42 o 
  -3   5   3     5971.95     6279.23     82.91 o 
  -1   5   3        3.32       64.58     26.50 o 
   1   5   3    18616.54    19768.95    251.77 o 
   3   5   3    18536.84    19635.91    289.61 o 
   5   5   3      257.87      258.48      9.58 o 
   7   5   3    10081.00    12707.30    190.47 o 
   9   5   3        0.51       11.81     24.76 o 
  11   5   3    10499.86    10212.65    185.46 o 
  13   5   3        4.62       74.27     29.71 o 
  15   5   3      227.90      198.05     19.81 o 
  17   5   3      830.07      742.69     34.66 o 
  19   5   3       20.73       34.66     14.85 o 
  21   5   3     3189.35     3089.61     99.03 o 
  23   5   3       31.25      -14.85     14.85 o 
  25   5   3      164.18      207.95     24.76 o 
  27   5   3      715.63      604.06     34.66 o 
  29   5   3      128.59      331.74     34.66 o 
  31   5   3        1.16        4.95     24.76 o 
 -32   6   3       28.25      133.68     29.71 o 
 -30   6   3     2541.29     3059.90    103.98 o 
 -28   6   3       26.25      153.49     29.71 o 
 -26   6   3     6335.69     6441.63    188.15 o 
 -24   6   3     1018.86      995.21     44.56 o 
 -22   6   3     4615.01     4956.24    148.54 o 
 -20   6   3       12.72        9.90     14.85 o 
 -18   6   3     1196.54     1391.31     49.51 o 
 -16   6   3       43.89       74.27     14.85 o 
 -14   6   3        9.54      -14.85     14.85 o 
 -12   6   3      761.91      797.28     21.01 o 
 -10   6   3     6965.61     7751.32    145.01 o 
  -8   6   3      141.39      105.21     24.76 o 
  -6   6   3       19.00      -16.63     16.63 o 
  -4   6   3     2213.71     2171.26     44.96 o 
  -2   6   3     6571.76     7436.31     98.39 o 
   0   6   3      114.87      149.27     33.80 o 
   2   6   3      226.41      204.46      7.44 o 
   4   6   3     1419.32     1652.37     61.53 o 
   6   6   3      122.55      166.13     29.82 o 
   8   6   3      632.22      641.24     42.09 o 
  10   6   3     2855.64     3349.86     70.02 o 
  12   6   3       18.44       30.09      7.00 o 
  14   6   3     2518.50     2733.11     84.17 o 
  16   6   3      594.73      529.79     29.71 o 
  18   6   3     1061.95      970.45     44.56 o 
  20   6   3      232.63      158.44     19.81 o 
  22   6   3      237.65      158.44     19.81 o 
  24   6   3      440.41      569.40     29.71 o 
  26   6   3       39.98       84.17     19.81 o 
  28   6   3       24.40      138.64     24.76 o 
  30   6   3      302.20      341.64     34.66 o 
 -31   7   3     1162.61     1376.46     64.37 o 
 -29   7   3      119.14      153.49     29.71 o 
 -27   7   3     2228.43     2485.55     89.12 o 
 -25   7   3       18.86       24.76     19.81 o 
 -23   7   3        0.42      -14.85     14.85 o 
 -21   7   3      595.06      519.89     29.71 o 
 -19   7   3      195.17      148.54     19.81 o 
 -17   7   3      808.61      613.96     29.71 o 
 -15   7   3     2644.26     2634.09     84.17 o 
 -13   7   3     1490.92     1549.75     54.46 o 
 -11   7   3        1.52       -9.90      9.90 o 
  -9   7   3       40.49        0.22     26.79 o 
  -7   7   3     5966.29     6283.45    147.11 o 
  -5   7   3     5924.29     6021.23     94.25 o 
  -3   7   3     1042.28     1098.66     25.58 o 
  -1   7   3      595.28      895.84     26.44 o 
   1   7   3     2676.25     2395.36     35.58 o 
   3   7   3       70.55       89.93     18.86 o 
   5   7   3      488.31      385.30     17.72 o 
   7   7   3      347.25      403.47     53.11 o 
   9   7   3     4634.63     4330.91    113.88 o 
  11   7   3      591.49      646.91     22.28 o 
  13   7   3     1242.28     1243.31     33.12 o 
  15   7   3      448.80      363.83     71.79 o 
  17   7   3      178.23      265.41     89.12 o 
  19   7   3      463.73      465.42     29.71 o 
  21   7   3      713.22      678.33     34.66 o 
  23   7   3     1366.63     1346.75     54.46 o 
  25   7   3       67.39      113.88     24.76 o 
  27   7   3      126.54      321.83     29.71 o 
  29   7   3      289.67      450.57     39.61 o 
 -28   8   3      666.88      792.21     44.56 o 
 -26   8   3        2.49       14.85     24.76 o 
 -24   8   3      304.65      262.42     24.76 o 
 -22   8   3        2.64      -14.85     14.85 o 
 -20   8   3      616.91      480.28     29.71 o 
 -18   8   3      246.82      217.86     24.76 o 
 -16   8   3     5463.72     5515.74    158.44 o 
 -14   8   3        9.58       14.85     14.85 o 
 -12   8   3      308.59      289.59     15.47 o 
 -10   8   3      711.34      786.10     32.18 o 
  -8   8   3     1702.64     1651.73     66.84 o 
  -6   8   3      214.99      184.65     34.66 o 
  -4   8   3     3909.06     3565.31     58.75 o 
  -2   8   3        5.22       17.68     27.77 o 
   0   8   3       81.88       81.23     17.98 o 
   2   8   3      214.94      284.67     21.60 o 
   4   8   3     1143.66     1083.90     31.61 o 
   6   8   3      443.27      406.69     13.12 o 
   8   8   3      127.84      147.97     39.61 o 
  10   8   3      492.66      464.55     27.23 o 
  12   8   3      126.28      161.21     47.04 o 
  14   8   3      574.13      466.85     29.71 o 
  16   8   3     1087.08     1134.37     96.55 o 
  18   8   3      179.68      173.95     27.23 o 
  20   8   3        3.54        4.95     81.70 o 
  22   8   3        0.21      148.47    121.31 o 
  24   8   3      202.67      188.15     24.76 o 
  26   8   3      223.41      227.76     29.71 o 
  28   8   3        0.83      207.95     34.66 o 
 -27   9   3        5.01      143.59     29.71 o 
 -25   9   3      252.02      168.34     24.76 o 
 -23   9   3        4.60       54.46     19.81 o 
 -21   9   3      114.52       29.71     19.81 o 
 -19   9   3      574.16      544.64     29.71 o 
 -17   9   3      601.12      455.43     27.23 o 
 -15   9   3      177.61      144.72     71.79 o 
 -13   9   3     1247.48     1196.84     33.12 o 
 -11   9   3      177.35      162.55     39.61 o 
  -9   9   3     4273.18     4157.53     87.32 o 
  -7   9   3     2444.84     2485.31     55.69 o 
  -5   9   3       22.31       -9.90     19.81 o 
  -3   9   3     1238.55     1160.34     64.37 o 
  -1   9   3     1603.10     1574.03     61.89 o 
   1   9   3     4277.27     4188.57     70.47 o 
   3   9   3     5535.12     5440.59     89.45 o 
   5   9   3       59.48       88.72     47.75 o 
   7   9   3       29.39        3.30     17.89 o 
   9   9   3      444.31      405.25     74.27 o 
  11   9   3      269.86      334.99     91.60 o 
  13   9   3      476.45      308.60     44.56 o 
  15   9   3      378.94      297.50     39.61 o 
  17   9   3      620.13      430.72    103.98 o 
  19   9   3       37.67       13.20     96.55 o 
  21   9   3       24.53       67.46     42.09 o 
  23   9   3        2.81       19.81     19.81 o 
  25   9   3       90.77      178.25     24.76 o 
 -24  10   3      138.97      249.66     54.46 o 
 -22  10   3      720.25      605.35     26.08 o 
 -20  10   3        1.02       36.31     94.07 o 
 -18  10   3      725.35      640.91     34.66 o 
 -16  10   3       87.88       64.75     14.00 o 
 -14  10   3     1364.47     1082.13     31.51 o 
 -12  10   3     1202.50     1153.65     49.51 o 
 -10  10   3     1422.56     1435.87     59.42 o 
  -6  10   3     1093.14     1118.99     49.51 o 
  -4  10   3     1167.90     1455.68     54.46 o 
  -2  10   3    10744.08    10553.03    202.97 o 
   0  10   3     3540.99     3725.89     80.53 o 
   2  10   3     2219.53     2105.82     91.60 o 
   4  10   3     1131.16     1109.63     33.12 o 
   6  10   3      592.42      663.60     43.21 o 
   8  10   3     1547.02     1539.87     38.51 o 
  10  10   3      123.74      166.01     81.70 o 
  12  10   3      293.87      248.97     56.94 o 
  14  10   3       37.95       34.66     14.00 o 
  16  10   3      612.60      609.01     66.84 o 
  18  10   3       10.79       79.22     42.09 o 
  20  10   3       58.16       71.79     17.51 o 
  22  10   3       47.24      108.93     29.71 o 
  24  10   3      138.41      272.32     34.66 o 
 -21  11   3       38.81       35.10     66.84 o 
 -19  11   3      728.01      573.69     89.12 o 
 -17  11   3      153.19       74.27     24.76 o 
 -15  11   3       90.41      103.98     24.76 o 
 -13  11   3      466.64      653.57     39.61 o 
 -11  11   3       59.33      163.39     24.76 o 
  -9  11   3      687.44      579.30     39.61 o 
  -7  11   3       32.12       84.17     24.76 o 
  -5  11   3     1845.26     2069.64     74.27 o 
  -3  11   3      896.18      818.04     29.71 o 
  -1  11   3       55.09       86.29     17.33 o 
   1  11   3     1178.86     1202.26    103.98 o 
   3  11   3     2197.57     2199.09     56.02 o 
   5  11   3        4.85        0.71     12.38 o 
   7  11   3      313.86      253.39     17.51 o 
   9  11   3      398.43      277.27     24.76 o 
  11  11   3      139.39      142.24    106.45 o 
  13  11   3        1.04      -23.34     59.42 o 
  15  11   3      339.11      294.82     34.66 o 
  17  11   3      193.59      313.54     32.18 o 
  19  11   3       83.02      227.87     21.01 o 
  21  11   3       33.49       84.17     29.71 o 
 -18  12   3        5.73      -19.81     19.81 o 
 -16  12   3      255.85      346.59     34.66 o 
 -14  12   3      121.61      480.28     39.61 o 
 -12  12   3       59.07      193.10     34.66 o 
 -10  12   3       19.30      -14.85     24.76 o 
  -8  12   3      578.93      386.20     34.66 o 
  -6  12   3        5.43      -19.81     19.81 o 
  -4  12   3      629.63      673.38     39.61 o 
  -2  12   3       18.64        0.00     34.66 o 
   0  12   3       28.60      -17.05     42.09 o 
   2  12   3      141.01      124.18     32.18 o 
   4  12   3       91.25      103.36     27.23 o 
   6  12   3        5.04       51.13     89.12 o 
   8  12   3      178.58      193.10     34.66 o 
  10  12   3        0.15        4.95     19.81 o 
  12  12   3      142.16      143.59     24.76 o 
  14  12   3        5.12      -14.85     14.85 o 
  16  12   3        9.00       -4.95     24.76 o 
  18  12   3       80.32       -9.90     29.71 o 
 -13  13   3       25.23      -29.71     29.71 o 
 -11  13   3       15.39      -24.76     24.76 o 
  -9  13   3       20.49      -19.81     19.81 o 
  -7  13   3       99.56       89.12     29.71 o 
  -5  13   3        0.65      153.49     34.66 o 
  -3  13   3       78.28      143.59     29.71 o 
  -1  13   3      160.90      127.42     27.23 o 
   1  13   3       62.02       29.71     29.71 o 
   3  13   3      177.31      194.82     20.15 o 
   5  13   3      220.91      209.78     27.23 o 
   7  13   3       47.64      113.88     24.76 o 
   9  13   3      391.79      589.20     39.61 o 
  11  13   3       16.86      168.34     34.66 o 
  -2  14   3      212.41      396.10     34.66 o 
   0  14   3      161.85      230.47     24.51 o 
 -36   0   4       85.60      108.93     24.76 o 
 -34   0   4      533.20      509.98     34.66 o 
 -32   0   4      599.81      346.59     29.71 o 
 -30   0   4      515.91      475.32     29.71 o 
 -28   0   4     3131.97     3277.76    103.98 o 
 -26   0   4     1886.94     1866.64     64.37 o 
 -24   0   4     7041.77     7922.07    217.86 o 
 -22   0   4       20.72       14.85      9.90 o 
 -20   0   4     9020.96     9714.43    262.42 o 
 -18   0   4      121.14       99.03      9.90 o 
 -16   0   4     2099.09     2381.57     74.27 o 
 -14   0   4       19.19       -4.95      4.95 o 
 -12   0   4    49887.34    52191.57   1317.04 o 
 -10   0   4     7812.39     8590.49    222.81 o 
  -8   0   4   545659.25   499466.47  12497.06 o 
  -6   0   4     2822.68     2837.09     79.22 o 
  -2   0   4     6769.86     6199.02    158.44 o 
   0   0   4    21400.44    18701.03    470.37 o 
   2   0   4     1801.24     1782.46     49.51 o 
   4   0   4    96804.51    91975.20   2307.30 o 
   6   0   4      884.18      876.38     29.71 o 
   8   0   4    64572.69    65421.42   1643.83 o 
  10   0   4     1960.16     1787.42     54.46 o 
  12   0   4    63818.50    64535.13   1624.02 o 
  14   0   4      123.86       79.22      9.90 o 
  16   0   4    14132.18    14116.13    366.40 o 
  18   0   4       73.47       74.27     14.85 o 
  20   0   4      132.03       69.32     14.85 o 
  22   0   4      463.38      391.15     24.76 o 
  24   0   4     9938.87     9793.66    262.42 o 
  26   0   4       17.01       49.51     19.81 o 
  28   0   4       63.75      148.54     19.81 o 
  30   0   4        6.91      -19.81     19.81 o 
  32   0   4      108.95      -14.85     14.85 o 
  34   0   4      646.55      475.32     34.66 o 
 -35   1   4      229.75      300.79    210.43 o 
 -33   1   4       14.59      -14.85     29.71 o 
 -31   1   4       12.11      -14.00     14.00 o 
 -29   1   4       28.95      -27.23     27.23 o 
 -27   1   4      291.07      183.47     22.28 o 
 -25   1   4     1361.49     1351.33     47.04 o 
 -23   1   4     1075.97     1002.23     34.66 o 
 -21   1   4     2193.22     2554.95     56.02 o 
 -19   1   4      132.23      166.79     12.38 o 
 -17   1   4       62.66       38.37     14.85 o 
 -15   1   4    18054.88    18951.72    344.74 o 
 -13   1   4     1099.82      993.34     56.94 o 
 -11   1   4    18886.83    18963.96    343.05 o 
  -9   1   4     1483.36     1097.26     96.55 o 
  -7   1   4   108222.83   100119.20   1776.78 o 
  -5   1   4   153419.09   138158.08   2446.99 o 
  -3   1   4    12365.58    11510.94    206.48 o 
  -1   1   4     7102.09     7327.80    203.00 o 
   1   1   4     4982.96     5013.89    103.98 o 
   3   1   4     2175.91     2058.57     55.03 o 
   5   1   4    11654.71    11563.60    208.29 o 
   7   1   4     1062.07     1003.67     32.18 o 
   9   1   4    11335.10    11473.95    208.29 o 
  11   1   4    10071.40     9575.22    176.78 o 
  13   1   4    19667.41    19822.10    358.85 o 
  15   1   4      149.53       52.11      7.00 o 
  17   1   4      334.63      399.33     17.33 o 
  19   1   4     2365.78     2433.40     54.18 o 
  21   1   4      517.47      498.21     17.51 o 
  23   1   4      921.68      952.74     44.56 o 
  25   1   4        6.67       26.06     24.76 o 
  27   1   4       24.77      -20.17     89.12 o 
  29   1   4     2833.73     2724.30     63.02 o 
  31   1   4      883.28      778.02     76.75 o 
  33   1   4       18.01      -17.33     17.33 o 
 -34   2   4      396.38      449.44    183.20 o 
 -32   2   4      128.56      257.17    193.10 o 
 -30   2   4     1326.24     1333.21     64.37 o 
 -28   2   4       62.79      136.62     19.81 o 
 -26   2   4        0.02      106.84     34.66 o 
 -24   2   4       80.95       74.27     14.00 o 
 -22   2   4     7756.53     7511.44    147.05 o 
 -20   2   4      162.78       73.73     17.33 o 
 -18   2   4     9347.28     9415.43    178.56 o 
 -16   2   4      875.72      570.09     19.81 o 
 -14   2   4     4443.52     3775.83     73.52 o 
 -12   2   4       44.14      183.84     17.33 o 
 -10   2   4      221.72      282.31     10.50 o 
  -8   2   4     1078.13     1001.63     76.75 o 
  -6   2   4     1052.69      864.57     22.28 o 
  -4   2   4     1457.04     1523.98     47.04 o 
  -2   2   4    49079.84    49283.01    876.77 o 
   0   2   4        5.25       20.19      5.75 o 
   2   2   4    92025.93    85985.30   1077.48 o 
   4   2   4      244.10      241.44     10.01 o 
   6   2   4    96983.56    97139.45   1722.27 o 
   8   2   4       32.00       70.80     44.56 o 
  10   2   4    38576.79    39937.50    712.41 o 
  12   2   4     5503.94     5657.90    106.74 o 
  14   2   4       62.46      195.86     10.50 o 
  16   2   4       87.48       32.37      7.00 o 
  18   2   4      288.25      320.69     74.27 o 
  20   2   4      472.47      474.80     22.28 o 
  22   2   4       63.39      100.02     10.50 o 
  24   2   4      127.83      100.86     11.88 o 
  26   2   4     2892.03     2773.04     63.02 o 
  28   2   4      477.69      402.01     19.02 o 
  30   2   4     3011.23     2663.79     94.07 o 
  32   2   4       80.40      -14.85     19.81 o 
  34   2   4       31.41      -19.81     19.81 o 
 -35   3   4       84.79      -19.81     19.81 o 
 -33   3   4       31.08       24.76     24.76 o 
 -31   3   4      132.23      228.47     44.56 o 
 -29   3   4      731.74      761.68     42.09 o 
 -27   3   4        2.19       25.46     11.88 o 
 -25   3   4     1594.61     1539.47    173.30 o 
 -23   3   4       18.84      -17.33     17.33 o 
 -21   3   4        0.03      -14.85     14.85 o 
 -19   3   4        0.04        3.96     29.71 o 
 -17   3   4     3305.90     3594.90    111.40 o 
 -15   3   4     2082.90     1738.35     40.15 o 
 -13   3   4      306.75      242.61     10.50 o 
 -11   3   4     1176.74     1020.92     44.56 o 
  -9   3   4      850.90     1021.65     78.96 o 
  -7   3   4    11422.46    12216.84    222.30 o 
  -5   3   4      359.18      309.63     10.50 o 
  -3   3   4     1158.91     1029.87     22.56 o 
  -1   3   4     6389.17     6226.26    124.29 o 
   1   3   4     4524.27     4159.32     68.61 o 
   3   3   4     6471.92     6364.19     82.91 o 
   5   3   4      784.57     1044.94     16.60 o 
   7   3   4    13871.68    13343.35    196.24 o 
   9   3   4    11937.86    11643.48    211.79 o 
  11   3   4     1350.47     1448.00     33.12 o 
  13   3   4     3887.96     3928.63     76.79 o 
  15   3   4       52.86       62.78      7.43 o 
  17   3   4      494.04      577.71     32.18 o 
  19   3   4      323.60      281.07     34.66 o 
  21   3   4       26.36       -7.43     17.33 o 
  23   3   4     1293.81     1359.36    153.49 o 
  25   3   4     7883.48     7798.28    217.86 o 
  27   3   4      804.85      579.30     34.66 o 
  29   3   4        1.37      118.83     24.76 o 
  31   3   4        4.03       79.22     24.76 o 
  33   3   4        0.00      123.78     29.71 o 
 -34   4   4      444.67      658.52     44.56 o 
 -32   4   4       62.96      153.49     24.76 o 
 -30   4   4      410.99      440.66     34.66 o 
 -28   4   4        1.60        2.72     69.32 o 
 -26   4   4      685.13      614.04     66.84 o 
 -24   4   4      530.42      311.04     22.28 o 
 -22   4   4      837.61      735.51     47.04 o 
 -20   4   4      411.06      411.26     19.81 o 
 -18   4   4     1448.77     1265.86     64.37 o 
 -16   4   4     3277.62     2989.19     63.02 o 
 -14   4   4      256.60      133.16     24.76 o 
 -12   4   4      449.80      413.57     14.00 o 
 -10   4   4     1265.73     1351.53     29.61 o 
  -8   4   4     5419.77     4930.21     94.53 o 
  -6   4   4      841.79      650.47     34.66 o 
  -4   4   4      212.67      301.21     22.28 o 
  -2   4   4        7.61       40.29     10.66 o 
   0   4   4    60935.84    61249.20    769.79 o 
   2   4   4     1791.19     1774.10     25.91 o 
   4   4   4     8118.28     7779.96    101.41 o 
   6   4   4       61.74       17.12     15.78 o 
   8   4   4    20876.89    22644.57    331.43 o 
  10   4   4     2344.24     2486.10     59.42 o 
  12   4   4     3835.83     3846.16     91.60 o 
  14   4   4      532.07      507.87     27.23 o 
  16   4   4      201.20      191.30     42.09 o 
  18   4   4      244.64      218.23     54.46 o 
  20   4   4       24.48       19.81     14.85 o 
  22   4   4     2210.61     1901.30     69.32 o 
  24   4   4      676.30      777.35     34.66 o 
  26   4   4        6.24       -9.90      9.90 o 
  28   4   4       17.87      133.68     19.81 o 
  30   4   4        9.80      183.20     29.71 o 
  32   4   4       61.55       94.07     29.71 o 
 -33   5   4       28.21      188.15     34.66 o 
 -31   5   4      115.53      297.08     34.66 o 
 -29   5   4       45.06      217.86     24.76 o 
 -27   5   4     2531.66     2540.01     89.12 o 
 -25   5   4        7.04       24.76     19.81 o 
 -23   5   4     1940.02     1834.61    178.25 o 
 -21   5   4      340.29      386.45     17.51 o 
 -19   5   4       74.49       51.88     22.28 o 
 -17   5   4     1570.92     1720.30     42.09 o 
 -15   5   4        1.37      -37.96     47.04 o 
 -13   5   4     1347.39     1529.12     56.94 o 
 -11   5   4      187.79      161.54     12.38 o 
  -9   5   4      631.20      805.51     27.23 o 
  -7   5   4     3929.80     4584.98     87.53 o 
  -5   5   4      672.23      751.48     16.02 o 
  -3   5   4      233.13      267.81     29.07 o 
  -1   5   4      408.51      396.14     29.30 o 
   1   5   4     9367.42    10107.15    130.78 o 
   3   5   4        0.78       14.85     11.67 o 
   5   5   4      616.27      777.08     22.11 o 
   7   5   4     3092.47     3322.63     54.31 o 
   9   5   4     2412.47     2131.36     54.46 o 
  11   5   4     2542.82     2523.26     41.45 o 
  13   5   4     1876.01     1831.98     59.42 o 
  15   5   4      894.27      920.94     39.61 o 
  17   5   4     4154.95     4485.87    133.68 o 
  19   5   4     4029.05     3693.66    113.88 o 
  21   5   4     1040.01      901.14     44.56 o 
  23   5   4        2.95      113.88     19.81 o 
  25   5   4      251.04      311.93     24.76 o 
  27   5   4      532.21      599.11     34.66 o 
  29   5   4       45.71      158.44     24.76 o 
  31   5   4       52.48      272.32     34.66 o 
 -32   6   4       78.46      252.52     34.66 o 
 -30   6   4       96.37      247.56     34.66 o 
 -28   6   4       30.41      227.76     29.71 o 
 -26   6   4      406.74      331.74     29.71 o 
 -24   6   4        3.54        9.90     19.81 o 
 -22   6   4      262.36      297.08     24.76 o 
 -20   6   4       52.56       84.17     14.85 o 
 -18   6   4    10024.53    10372.96    282.22 o 
 -16   6   4      166.77      230.47     14.00 o 
 -14   6   4     1122.34      984.55     32.18 o 
 -12   6   4      268.19      281.58     49.51 o 
 -10   6   4     9116.17     9691.47    180.28 o 
  -8   6   4       64.15      135.47     27.23 o 
  -6   6   4      672.35      937.12     49.33 o 
  -4   6   4      128.79      213.22     32.60 o 
  -2   6   4      583.94      463.90     21.88 o 
   0   6   4      299.38      320.76     22.87 o 
   2   6   4    15783.99    16497.28    211.55 o 
   4   6   4        0.05      -18.67     18.67 o 
   6   6   4      879.39     1059.11     32.79 o 
   8   6   4      625.74      686.19     21.01 o 
  10   6   4     3051.77     2667.95     66.84 o 
  12   6   4      177.25      169.65     14.85 o 
  14   6   4     1785.32     1543.00     38.51 o 
  16   6   4       35.00      -14.85     14.85 o 
  18   6   4      867.66      960.55     44.56 o 
  20   6   4        5.12       -4.95     14.85 o 
  22   6   4     1248.43     1178.41     49.51 o 
  24   6   4       10.64       29.71     19.81 o 
  26   6   4      127.08      321.83     29.71 o 
  28   6   4      107.64       74.27     19.81 o 
  30   6   4      130.86      341.64     34.66 o 
 -31   7   4      167.49      292.13     34.66 o 
 -29   7   4       95.96      321.83     34.66 o 
 -27   7   4      115.66      133.68     24.76 o 
 -25   7   4      577.25      569.40     34.66 o 
 -23   7   4       74.59      118.83     19.81 o 
 -21   7   4      544.48      668.42     34.66 o 
 -19   7   4      222.26      158.44     19.81 o 
 -17   7   4      379.28      381.25     24.76 o 
 -15   7   4        2.01        0.00     14.85 o 
 -13   7   4      107.32       84.17     14.85 o 
 -11   7   4       29.65      117.03     37.13 o 
  -9   7   4      195.61      215.82     56.50 o 
  -7   7   4        3.67       46.47     14.72 o 
  -5   7   4     7454.15     7079.28    116.45 o 
  -3   7   4      116.83      141.03     27.41 o 
  -1   7   4     1366.64     1448.14     44.31 o 
   1   7   4     4574.09     4575.46     63.33 o 
   3   7   4     1411.01     1237.31     66.64 o 
   5   7   4      706.60      741.70     27.77 o 
   7   7   4      159.82      169.98     15.95 o 
   9   7   4      394.42      465.90     17.51 o 
  11   7   4     2486.31     2758.31     59.52 o 
  13   7   4      110.05       89.12     10.50 o 
  15   7   4      531.99      454.68     19.02 o 
  17   7   4     1041.34      934.29     49.51 o 
  19   7   4       58.13      182.84     81.70 o 
  21   7   4     1013.58      876.38     44.56 o 
  23   7   4      114.44       69.32     19.81 o 
  25   7   4       84.14       29.71     19.81 o 
  27   7   4      299.66      311.93     34.66 o 
  29   7   4      185.21      292.13     34.66 o 
 -28   8   4       25.58      178.25     29.71 o 
 -26   8   4        9.04      242.61     34.66 o 
 -24   8   4      253.01      509.98     34.66 o 
 -22   8   4       48.41      103.98     19.81 o 
 -20   8   4     3140.64     3386.68    108.93 o 
 -18   8   4       77.44       79.22     14.85 o 
 -16   8   4     3877.78     3703.57    113.88 o 
 -14   8   4      110.69      158.44     14.85 o 
 -12   8   4     6497.99     6680.79    222.81 o 
 -10   8   4       49.32       75.98     17.33 o 
  -8   8   4      836.81      778.91     22.56 o 
  -6   8   4      378.36      351.54     23.34 o 
  -4   8   4       17.52      102.01     12.37 o 
  -2   8   4     1456.61     1115.70     23.71 o 
   0   8   4     7657.32     7953.94    124.74 o 
   2   8   4      298.97      264.92     14.58 o 
   4   8   4     8834.43     8578.85    134.29 o 
   6   8   4      241.69      181.89     20.15 o 
   8   8   4     2830.12     3165.91    116.02 o 
  10   8   4      754.13      667.05     22.56 o 
  12   8   4      618.58      619.31     79.22 o 
  14   8   4      111.90      134.46     32.18 o 
  16   8   4      184.00      142.51    103.98 o 
  18   8   4        6.16      -89.12    103.98 o 
  20   8   4     2074.22     1991.03     50.68 o 
  22   8   4      101.00       24.76     19.81 o 
  24   8   4       40.99       59.42     24.76 o 
  26   8   4       40.61       59.42     24.76 o 
  28   8   4       83.73      242.61     29.71 o 
 -27   9   4      139.64      336.69     34.66 o 
 -25   9   4        0.57      212.91     29.71 o 
 -23   9   4       17.58      153.49     29.71 o 
 -21   9   4      250.50      401.05     29.71 o 
 -19   9   4     2735.61     3104.46     99.03 o 
 -17   9   4      187.06      219.08     42.09 o 
 -15   9   4       38.00       92.55     66.84 o 
 -13   9   4      408.07      385.02     22.28 o 
 -11   9   4      762.47      790.36     24.51 o 
  -9   9   4        0.79      -14.85     14.85 o 
  -7   9   4      276.48      381.25     24.76 o 
  -5   9   4      695.90      787.26     39.61 o 
  -3   9   4      131.50      148.54     19.81 o 
  -1   9   4     9735.46    10198.44    158.11 o 
   1   9   4     2113.75     1853.94     42.52 o 
   3   9   4     1484.11     1589.40     33.27 o 
   5   9   4     1240.80     1392.19     29.45 o 
   7   9   4     4310.73     4100.26     69.52 o 
   9   9   4     1082.40      845.37     56.94 o 
  11   9   4        6.59       84.52     51.99 o 
  13   9   4       44.00       95.72     94.07 o 
  15   9   4        9.36      120.69     14.85 o 
  17   9   4        3.34       49.51     14.00 o 
  19   9   4       62.19       32.35     34.66 o 
  21   9   4        0.76      -14.85     14.85 o 
  23   9   4      252.81      302.03     29.71 o 
  25   9   4      565.25      509.98     39.61 o 
 -24  10   4        8.95      148.54     29.71 o 
 -22  10   4        6.81      248.97     56.94 o 
 -20  10   4        9.00      108.81     27.23 o 
 -18  10   4        4.62       64.37    141.11 o 
 -16  10   4      179.47      172.44     64.37 o 
 -14  10   4      120.96      107.75     19.81 o 
 -12  10   4      331.91      306.98     24.76 o 
 -10  10   4     2886.39     2832.14     94.07 o 
  -8  10   4      111.30       84.17     19.81 o 
  -6  10   4      559.69      509.98     34.66 o 
  -4  10   4     1318.86     1326.95     54.46 o 
  -2  10   4      200.78      140.36     27.23 o 
   0  10   4     1671.15     1761.26     43.66 o 
   2  10   4        0.00      -21.22     44.56 o 
   4  10   4        3.71      -22.47     40.31 o 
   6  10   4      973.85      951.57     55.07 o 
   8  10   4      223.16      188.93     11.43 o 
  10  10   4      595.32      444.68     51.99 o 
  12  10   4       94.08      156.49     66.84 o 
  14  10   4     1308.76      987.80     49.51 o 
  16  10   4       56.13      240.49    128.73 o 
  18  10   4      684.50      602.32    170.82 o 
  20  10   4       15.65       -4.95     19.81 o 
  22  10   4       22.84      -19.81     19.81 o 
  24  10   4        0.90       64.37     29.71 o 
 -21  11   4       27.75      143.63    123.78 o 
 -19  11   4       23.57        4.95     29.71 o 
 -17  11   4       47.21      -19.81     19.81 o 
 -15  11   4        0.03        9.90     19.81 o 
 -13  11   4      831.17      925.89     44.56 o 
 -11  11   4       51.02      212.91     24.76 o 
  -9  11   4        7.75      108.93     24.76 o 
  -7  11   4     3185.05     3401.54    113.88 o 
  -5  11   4      295.67      351.54     29.71 o 
  -3  11   4      511.96      450.57     29.71 o 
  -1  11   4      151.08      159.76     42.09 o 
   1  11   4       94.35      136.16     84.17 o 
   3  11   4       68.16       80.97     17.51 o 
   5  11   4        0.32       39.74     74.27 o 
   7  11   4       84.48      151.95     34.66 o 
   9  11   4       65.79      123.78     24.76 o 
  11  11   4       74.15      104.99     89.12 o 
  13  11   4       13.30       60.77     59.42 o 
  15  11   4      743.79      653.40     56.94 o 
  17  11   4       30.35       48.10     59.42 o 
  19  11   4        0.12      -14.85     14.85 o 
  21  11   4      353.62      401.05     34.66 o 
 -18  12   4        7.02       54.46     24.76 o 
 -16  12   4       48.71       54.46     24.76 o 
 -14  12   4      118.13      113.88     29.71 o 
 -12  12   4       18.77      203.00     29.71 o 
 -10  12   4        0.39      287.17     34.66 o 
  -8  12   4        2.56      -19.81     19.81 o 
  -6  12   4        1.24       39.61     19.81 o 
  -4  12   4      453.26      410.96     29.71 o 
  -2  12   4        8.41      133.68     24.76 o 
   0  12   4       35.25       42.09     17.51 o 
   2  12   4       39.91      -24.76     24.76 o 
   4  12   4      147.06       39.13     29.71 o 
   6  12   4       76.94      148.93     79.22 o 
   8  12   4      352.69      495.13     39.61 o 
  10  12   4        8.94       39.61     24.76 o 
  12  12   4       57.10       34.66     19.81 o 
  14  12   4        0.03        0.00     19.81 o 
  16  12   4       43.58      -19.81     19.81 o 
 -13  13   4        3.49      -24.76     24.76 o 
 -11  13   4       16.39       29.71     29.71 o 
  -9  13   4       13.55      -24.76     24.76 o 
  -7  13   4      371.89      306.98     34.66 o 
  -5  13   4      165.93      163.39     24.76 o 
  -3  13   4        1.54      158.44     29.71 o 
  -1  13   4       15.31       59.42     29.71 o 
   1  13   4       89.44       52.66     19.81 o 
   3  13   4       69.89       14.85     17.51 o 
   5  13   4       19.22      -19.81     19.81 o 
   7  13   4        0.81       44.56     29.71 o 
   9  13   4      218.85      420.86     39.61 o 
  11  13   4       84.15      371.35     34.66 o 
 -35   1   5      163.70      306.76    178.25 o 
 -33   1   5      658.02      601.26    160.92 o 
 -31   1   5       66.63       71.12     84.17 o 
 -29   1   5       55.40       57.24     14.00 o 
 -27   1   5      247.08      161.39     19.81 o 
 -25   1   5     1497.02     1715.69     44.56 o 
 -23   1   5     1395.48     1297.27     56.94 o 
 -21   1   5      440.26      537.96     37.13 o 
 -19   1   5      274.66      362.41     54.46 o 
 -17   1   5      446.17      332.40     14.85 o 
 -15   1   5     6561.27     8487.73    232.71 o 
 -13   1   5     4257.61     4759.42    136.16 o 
 -11   1   5    29945.41    30190.54    542.67 o 
  -9   1   5     4435.99     4419.20     84.03 o 
  -7   1   5    41771.89    41158.42    878.86 o 
  -5   1   5    94927.73    86351.22   1533.43 o 
  -3   1   5    23542.69    22534.57    404.27 o 
  -1   1   5    13044.03    13644.74    246.66 o 
   1   1   5    62392.45    59346.21   1053.83 o 
   3   1   5     5691.31     5751.72     86.68 o 
   5   1   5     1402.22     1136.05     33.32 o 
   7   1   5     5257.36     4129.87     78.72 o 
   9   1   5     9673.92    10253.23    187.28 o 
  11   1   5     3929.54     3721.51     71.71 o 
  13   1   5    13336.99    15448.56    281.82 o 
  15   1   5      665.24      559.54     17.51 o 
  17   1   5      726.40      544.35     61.89 o 
  19   1   5      321.27      290.25     29.71 o 
  21   1   5     2786.01     2855.34     61.19 o 
  23   1   5     1751.77     1810.32     43.66 o 
  25   1   5      193.35      208.32     81.70 o 
  27   1   5     1582.89     1511.31     40.15 o 
  29   1   5      428.43      486.22     91.60 o 
  31   1   5      533.78      499.59     37.13 o 
  33   1   5       37.30      -19.81     19.81 o 
 -34   2   5      600.32      545.43     42.09 o 
 -32   2   5        2.18      -76.75     76.75 o 
 -30   2   5      110.19      188.96     61.89 o 
 -28   2   5       41.63      102.04     14.00 o 
 -26   2   5     1013.28     1059.29     86.65 o 
 -24   2   5      221.82      136.97     19.81 o 
 -22   2   5     1029.66     1025.26     29.61 o 
 -20   2   5        0.62        2.48     10.50 o 
 -18   2   5       57.69       40.43      8.24 o 
 -16   2   5      188.43      339.33     14.00 o 
 -14   2   5    18156.43    19558.66    355.24 o 
 -12   2   5       72.69        2.12     37.13 o 
 -10   2   5    10825.35    10265.64    190.79 o 
  -8   2   5      258.86      151.38      7.43 o 
  -6   2   5     8343.96     8481.86    267.37 o 
  -4   2   5     1346.57     1099.39     24.51 o 
  -2   2   5      144.05      136.69     66.84 o 
   0   2   5     1714.24     1655.76     34.66 o 
   2   2   5   101464.07    98836.20   1430.06 o 
   4   2   5     1254.38     1362.55     33.32 o 
   6   2   5    10108.10    10099.44    149.48 o 
   8   2   5     2865.65     2897.35     56.02 o 
  10   2   5    13064.21    12695.11    232.80 o 
  12   2   5        2.93       -4.19     42.09 o 
  14   2   5     1078.45     1163.64     28.01 o 
  16   2   5      489.01      463.59     17.51 o 
  18   2   5     4591.16     4786.99     94.53 o 
  20   2   5        0.00       -4.95     37.13 o 
  22   2   5      964.22      850.97     26.08 o 
  24   2   5        3.56        9.90    108.93 o 
  26   2   5        2.75      -32.18     32.18 o 
  28   2   5      330.75      366.17     22.28 o 
  30   2   5       50.47      217.86     24.76 o 
  32   2   5       28.83       49.51     24.76 o 
  34   2   5       59.86      128.73     34.66 o 
 -35   3   5       92.50      -24.76     24.76 o 
 -33   3   5      360.90      159.83     34.66 o 
 -31   3   5       68.69        8.80     15.47 o 
 -29   3   5      582.53      481.42     94.07 o 
 -27   3   5        0.00       -4.95     17.33 o 
 -25   3   5        5.66       16.38     47.04 o 
 -23   3   5      665.76      478.69     19.02 o 
 -21   3   5      617.88      607.40     44.56 o 
 -19   3   5     7384.02     7932.95    153.93 o 
 -17   3   5      865.42      903.10     29.71 o 
 -15   3   5     1764.25     1609.18     38.51 o 
 -13   3   5     6013.16     6486.57    158.44 o 
 -11   3   5     2155.24     2128.93    146.06 o 
  -9   3   5     3453.46     3593.59    205.48 o 
  -7   3   5    20873.88    21538.91    388.57 o 
  -5   3   5       15.20       30.53      4.95 o 
  -3   3   5      519.55      513.04     17.33 o 
  -1   3   5      731.99      763.37     30.14 o 
   1   3   5      433.23      482.92     10.72 o 
   3   3   5     9794.49    10069.80    129.30 o 
   5   3   5     5914.78     6180.21     80.37 o 
   7   3   5    45517.93    47380.19    688.74 o 
   9   3   5      741.21      395.83     14.85 o 
  11   3   5     7889.00     7517.25    165.87 o 
  13   3   5      464.34      409.70     22.28 o 
  15   3   5      929.00      825.47     22.56 o 
  17   3   5       63.72        3.96     29.71 o 
  19   3   5      909.80      990.26     27.36 o 
  21   3   5      673.47      679.02     84.17 o 
  23   3   5      429.65      448.68     59.42 o 
  25   3   5     2530.40     2683.60     89.12 o 
  27   3   5       35.40      207.95     24.76 o 
  29   3   5     1489.27     1391.31     59.42 o 
  31   3   5       89.52      282.22     29.71 o 
  33   3   5       21.59       84.17     24.76 o 
 -34   4   5       41.05        0.00     24.76 o 
 -32   4   5        0.97       49.51     29.71 o 
 -30   4   5       41.61       29.71     24.76 o 
 -28   4   5       71.82       79.12     22.28 o 
 -26   4   5      325.26      301.05     49.51 o 
 -24   4   5      567.71      620.34     22.56 o 
 -22   4   5       47.65      156.04     66.84 o 
 -20   4   5      178.05      200.99     42.09 o 
 -18   4   5      168.40      182.98     12.38 o 
 -16   4   5     7813.79     8818.05    284.70 o 
 -14   4   5      119.98      110.50      8.24 o 
 -12   4   5     9921.06    10850.82    378.77 o 
 -10   4   5       62.72       78.63     12.38 o 
  -8   4   5     7435.62     7111.87    235.19 o 
  -6   4   5        5.39       14.85      4.43 o 
  -4   4   5    16608.87    16378.67    295.70 o 
  -2   4   5      967.84      954.40     32.39 o 
   0   4   5    29665.96    30219.51    381.69 o 
   2   4   5       10.66        2.08     12.86 o 
   4   4   5    18931.97    20917.56    265.42 o 
   6   4   5      358.90      668.73     30.82 o 
   8   4   5     9515.38    12120.06    248.41 o 
  10   4   5      351.77      341.57     54.83 o 
  12   4   5    13669.42    14875.06    306.98 o 
  14   4   5      775.70      690.16     19.81 o 
  16   4   5     1193.45     1139.49     27.36 o 
  18   4   5      273.61      257.47     11.88 o 
  20   4   5       67.97       84.17     19.81 o 
  22   4   5      838.94      722.89     39.61 o 
  24   4   5       19.29      -19.81     19.81 o 
  26   4   5       19.29       39.61     19.81 o 
  28   4   5       11.38      -19.81     19.81 o 
  30   4   5       65.64      123.78     24.76 o 
  32   4   5      132.03      410.96     39.61 o 
 -33   5   5      148.83      118.83     29.71 o 
 -31   5   5        3.97        0.00     24.76 o 
 -29   5   5       30.30      153.49     29.71 o 
 -27   5   5       61.83      108.93     24.76 o 
 -25   5   5     1289.20     1336.85     54.46 o 
 -23   5   5      436.44      519.93     21.01 o 
 -21   5   5     2311.68     2389.64    138.64 o 
 -19   5   5     2314.57     2486.83     96.55 o 
 -17   5   5       14.05       12.38      8.75 o 
 -15   5   5      573.67      713.85     44.56 o 
 -13   5   5     3594.16     3571.43     74.27 o 
 -11   5   5       70.60       31.75     32.18 o 
  -9   5   5      160.43       92.27     44.56 o 
  -7   5   5    11336.43    12781.84    234.57 o 
  -5   5   5       67.57       96.61      7.00 o 
  -3   5   5      439.56      427.83     42.49 o 
  -1   5   5    18660.00    19651.66    289.55 o 
   1   5   5    10495.93    11587.64    168.66 o 
   3   5   5      375.94      600.00     21.44 o 
   5   5   5    10180.02    10401.59    136.50 o 
   7   5   5     1661.68     1523.30     36.45 o 
   9   5   5     3086.49     2764.95     44.34 o 
  11   5   5      567.11      415.37     44.22 o 
  13   5   5     1052.80     1214.31     29.61 o 
  15   5   5      377.30      391.15     19.81 o 
  17   5   5     1746.33     1990.42     69.32 o 
  19   5   5     9291.84     9253.96    252.52 o 
  21   5   5     5372.58     5154.29    153.49 o 
  23   5   5      624.90      519.89     29.71 o 
  25   5   5     3448.94     3465.90    113.88 o 
  27   5   5      297.08      262.42     24.76 o 
  29   5   5      201.99      267.37     29.71 o 
  31   5   5       10.46      217.86     29.71 o 
 -32   6   5      188.77      198.05     34.66 o 
 -30   6   5     1211.86     1232.87     59.42 o 
 -28   6   5      621.68      742.69     44.56 o 
 -26   6   5     3101.82     3589.69    118.83 o 
 -24   6   5      136.77      203.00     24.76 o 
 -22   6   5     3330.83     3079.70     99.03 o 
 -20   6   5       17.94       79.22     19.81 o 
 -18   6   5     4582.37     4485.87    133.68 o 
 -16   6   5        3.87       10.89      8.24 o 
 -14   6   5      226.12      167.14     24.76 o 
 -12   6   5      153.39      277.76     79.22 o 
 -10   6   5     2080.06     2155.45     59.42 o 
  -8   6   5     1029.20     1209.11     34.66 o 
  -6   6   5     2443.37     2028.70     65.67 o 
  -4   6   5     3227.80     3498.45     95.20 o 
  -2   6   5     1446.91     1288.71     24.66 o 
   0   6   5        0.39       -6.93     12.01 o 
   2   6   5     6082.80     5937.27     93.35 o 
   4   6   5       11.21      -14.85     16.34 o 
   6   6   5     2987.02     3111.21     52.36 o 
   8   6   5     2810.98     2664.10     45.74 o 
  10   6   5      306.43      442.61     15.47 o 
  12   6   5      677.14      629.77     29.71 o 
  14   6   5     8309.73     8947.52    171.55 o 
  16   6   5       50.04      119.54     54.46 o 
  18   6   5      704.02      509.98     29.71 o 
  20   6   5        0.63       44.56     19.81 o 
  22   6   5       48.17       89.12     19.81 o 
  24   6   5      268.48      331.74     29.71 o 
  26   6   5      287.10      272.32     29.71 o 
  28   6   5        1.17        0.00     24.76 o 
  30   6   5      180.89      306.98     29.71 o 
 -31   7   5      550.51      579.30     44.56 o 
 -29   7   5      317.96      401.05     39.61 o 
 -27   7   5      265.10      480.28     34.66 o 
 -25   7   5       66.04       84.17     24.76 o 
 -23   7   5      258.12      396.10     29.71 o 
 -21   7   5     3335.74     3317.37    108.93 o 
 -19   7   5      307.20      331.74     24.76 o 
 -17   7   5     2322.67     2599.43     84.17 o 
 -15   7   5     1700.34     1841.88     64.37 o 
 -13   7   5       93.72      108.93     14.85 o 
 -11   7   5      718.27      785.30     47.04 o 
  -9   7   5      750.77      822.58     38.67 o 
  -7   7   5     1003.65     1076.18     36.93 o 
  -5   7   5     2040.30     2169.73     39.00 o 
  -3   7   5      617.91      547.12     28.59 o 
  -1   7   5     3973.27     3804.26     89.33 o 
   1   7   5      406.16      311.56     30.25 o 
   3   7   5      100.70      154.09     16.48 o 
   5   7   5     1094.56     1028.10     21.78 o 
   7   7   5      281.15      228.78     29.42 o 
   9   7   5      162.75      138.10     17.33 o 
  11   7   5     3327.16     3267.37     68.20 o 
  13   7   5        8.60       57.77     47.04 o 
  15   7   5     4497.33     4220.99     87.53 o 
  17   7   5      291.22      210.46     14.00 o 
  19   7   5      931.62      836.77     44.56 o 
  21   7   5       81.60       69.32     19.81 o 
  23   7   5        1.40      -14.85     14.85 o 
  25   7   5      118.93       94.07     24.76 o 
  27   7   5       49.78       49.51     24.76 o 
  29   7   5       32.07       64.37     29.71 o 
 -28   8   5       62.46      153.49     29.71 o 
 -26   8   5      253.66      356.49     29.71 o 
 -24   8   5     1023.89     1247.73     54.46 o 
 -22   8   5      609.07      688.23     39.61 o 
 -20   8   5     1039.65     1084.33     49.51 o 
 -18   8   5       39.61       59.42     19.81 o 
 -16   8   5      143.34      247.56     19.81 o 
 -14   8   5     1187.20     1510.14     54.46 o 
 -12   8   5     1070.21      898.60     51.99 o 
 -10   8   5       88.66      254.12     47.04 o 
  -8   8   5      636.23      662.11    101.50 o 
  -6   8   5      415.15      431.94     26.56 o 
  -4   8   5     3674.92     3759.08     67.44 o 
  -2   8   5      167.20      238.81     74.27 o 
   0   8   5        0.03       -8.56      8.56 o 
   2   8   5     1389.89     1344.16     70.58 o 
   4   8   5    14352.28    14734.83    223.91 o 
   6   8   5      189.16      254.94     35.58 o 
   8   8   5        1.85       18.15     13.23 o 
  10   8   5       49.49      -12.38     17.33 o 
  12   8   5      180.24      127.17     29.71 o 
  14   8   5      208.01      210.46     14.00 o 
  16   8   5      223.65      218.26     49.51 o 
  18   8   5     1177.44      868.30    153.49 o 
  20   8   5       14.73       94.07     24.76 o 
  22   8   5        0.60      -19.81     19.81 o 
  24   8   5       58.08      -14.85     14.85 o 
  26   8   5      295.83      232.71     29.71 o 
 -27   9   5      102.42      361.44     34.66 o 
 -25   9   5       36.41      257.47     29.71 o 
 -23   9   5       13.46      143.59     24.76 o 
 -21   9   5      299.89      425.81     29.71 o 
 -19   9   5      573.26      623.86     34.66 o 
 -17   9   5      525.26      633.77     34.66 o 
 -15   9   5       62.17      212.91     17.51 o 
 -13   9   5      256.72      394.99    126.26 o 
 -11   9   5     2008.43     1886.61     47.17 o 
  -9   9   5      238.08      224.57     19.81 o 
  -7   9   5       63.73       59.42     19.81 o 
  -5   9   5     1749.15     1757.71     64.37 o 
  -3   9   5      637.61      668.42     34.66 o 
  -1   9   5     3230.74     3119.33    113.21 o 
   1   9   5     2047.88     2182.65     40.91 o 
   3   9   5      752.38      668.84     18.57 o 
   5   9   5     1240.22      975.89     44.46 o 
   7   9   5     1892.70     1753.67     37.13 o 
   9   9   5     1013.33      832.29     24.51 o 
  11   9   5      104.45       12.38     32.18 o 
  13   9   5      141.45      145.12     27.23 o 
  15   9   5      398.52      289.61     51.99 o 
  17   9   5      806.56      907.35     29.61 o 
  19   9   5       71.67      128.73     24.76 o 
  21   9   5        5.24      -19.81     19.81 o 
  23   9   5      529.23      529.79     34.66 o 
  25   9   5       27.71      153.49     29.71 o 
 -24  10   5        4.56      138.64     24.76 o 
 -22  10   5      136.98      381.25     29.71 o 
 -18  10   5       44.33       85.63    116.36 o 
 -16  10   5       78.92      236.73     99.03 o 
 -14  10   5     2892.48     2851.94     94.07 o 
 -12  10   5     1799.31     1688.39     64.37 o 
 -10  10   5     2543.46     2500.40     84.17 o 
  -8  10   5      300.42      297.08     24.76 o 
  -6  10   5      618.74      604.06     34.66 o 
  -4  10   5     1123.67     1341.80     54.46 o 
  -2  10   5     4228.19     4352.19    133.68 o 
   0  10   5       19.87      -43.15     76.75 o 
   2  10   5     1530.32     1594.30     56.94 o 
   4  10   5     1316.35     1241.08     36.58 o 
   6  10   5     2865.90     2514.02     47.59 o 
   8  10   5      635.52      547.16     23.93 o 
  10  10   5     3024.32     2524.14    133.68 o 
  12  10   5      102.10       83.73     84.17 o 
  14  10   5      352.96      267.19     71.79 o 
  16  10   5      144.52       37.13    141.11 o 
  18  10   5      594.82      613.96     39.61 o 
  20  10   5        0.17      -19.81     19.81 o 
  22  10   5      270.53       64.37     24.76 o 
 -21  11   5       66.09      -24.76     24.76 o 
 -19  11   5      899.75      762.50     44.56 o 
 -17  11   5       23.40      -19.81     19.81 o 
 -15  11   5      362.01      242.61     29.71 o 
 -13  11   5       19.24       34.66     19.81 o 
 -11  11   5      519.05      643.67     39.61 o 
  -9  11   5       27.57      212.91     29.71 o 
  -7  11   5     3551.76     4183.84    133.68 o 
  -5  11   5       71.59        4.95     19.81 o 
  -3  11   5       56.48       19.81     19.81 o 
  -1  11   5        1.25       19.81     24.76 o 
   1  11   5      110.17      131.84     59.42 o 
   3  11   5      355.58      245.11     17.51 o 
   5  11   5     1142.91      989.58     42.09 o 
   7  11   5      215.98      184.62     19.02 o 
   9  11   5      109.70      269.26     76.75 o 
  11  11   5      332.58      386.14     69.32 o 
  13  11   5        6.65       82.76    111.40 o 
  15  11   5        0.16       58.00     76.75 o 
  17  11   5       23.12       19.81     19.81 o 
  19  11   5       20.24      -24.76     24.76 o 
 -18  12   5       15.79        9.90     24.76 o 
 -16  12   5       36.45      128.73     34.66 o 
 -14  12   5       29.44      232.71     29.71 o 
 -12  12   5      121.26      331.74     29.71 o 
 -10  12   5       29.46       54.46     24.76 o 
  -8  12   5      118.70       79.22     29.71 o 
  -6  12   5        3.15      -14.85     14.85 o 
  -4  12   5      160.15       74.27     24.76 o 
  -2  12   5       58.37      113.88     29.71 o 
   0  12   5      190.73      198.29     84.17 o 
   2  12   5        1.98      -15.95     32.18 o 
   4  12   5       49.13      -14.00     14.00 o 
   6  12   5       16.72       11.55     29.71 o 
   8  12   5        3.75      113.88     24.76 o 
  12  12   5      133.35      257.47     29.71 o 
  14  12   5        4.62      -19.81     19.81 o 
  16  12   5      113.91      -19.81     19.81 o 
 -11  13   5       10.35      -19.81     19.81 o 
  -9  13   5      208.55       69.32     29.71 o 
  -7  13   5      320.11      287.17     34.66 o 
  -5  13   5        0.87       44.56     29.71 o 
  -3  13   5        0.01       54.46     29.71 o 
  -1  13   5      104.46      326.79     34.66 o 
   1  13   5      314.57      201.18     49.51 o 
   3  13   5      423.44      269.66     24.76 o 
   5  13   5      208.12      195.24     76.75 o 
   7  13   5        9.19      -24.76     24.76 o 
   9  13   5      294.97      366.40     34.66 o 
  11  13   5       35.50      252.52     39.61 o 
 -36   0   6      177.47      212.91     34.66 o 
 -34   0   6       20.54      128.73     24.76 o 
 -32   0   6      495.52      653.57     39.61 o 
 -30   0   6      325.11      391.15     29.71 o 
 -28   0   6     1124.86     1024.92     44.56 o 
 -26   0   6     1379.37     1554.71     59.42 o 
 -24   0   6      296.86      336.69     24.76 o 
 -22   0   6      347.63      485.23     29.71 o 
 -20   0   6     1452.39     1396.26     49.51 o 
 -18   0   6      109.74      133.68     14.85 o 
 -16   0   6     7822.88     7253.64    198.05 o 
 -14   0   6     1313.92     1198.21     44.56 o 
 -12   0   6       22.58       24.76      9.90 o 
 -10   0   6      673.74      698.13     24.76 o 
  -8   0   6    53634.04    52810.48   1331.90 o 
  -6   0   6    17375.00    17081.96    435.71 o 
  -4   0   6     5939.01     5812.82    153.49 o 
  -2   0   6     6647.89     7417.03    193.10 o 
   0   0   6    81513.13    79834.63   2005.27 o 
   2   0   6     9335.86     8739.03    227.76 o 
   4   0   6    16952.36    18438.61    470.37 o 
   6   0   6      657.67      381.25     19.81 o 
   8   0   6    64833.86    62401.13   1569.56 o 
  10   0   6        0.07        0.00      4.95 o 
  12   0   6    69412.51    74259.47   1866.64 o 
  14   0   6      135.65      133.68     14.85 o 
  16   0   6      740.56      727.84     29.71 o 
  18   0   6       37.90       34.66      9.90 o 
  20   0   6    19580.78    18864.42    490.18 o 
  22   0   6      346.09      326.79     24.76 o 
  24   0   6      929.61      633.77     29.71 o 
  26   0   6      336.62      277.27     24.76 o 
  28   0   6     4071.24     3772.88    113.88 o 
  30   0   6      127.08      302.03     29.71 o 
  32   0   6     1382.92     1272.48     54.46 o 
 -35   1   6        8.28      163.99     21.01 o 
 -33   1   6       59.89       91.07     51.99 o 
 -31   1   6     1091.94      913.52     31.51 o 
 -29   1   6      151.12      109.31     32.18 o 
 -27   1   6      487.81      435.94     21.01 o 
 -25   1   6       14.71      -11.88     22.28 o 
 -23   1   6       27.62       24.76     10.50 o 
 -21   1   6     1336.06     1036.62     39.61 o 
 -19   1   6      478.19      543.53     27.23 o 
 -17   1   6        7.47        4.95      7.00 o 
 -15   1   6     4502.33     4351.44     87.53 o 
 -13   1   6      755.03      765.62     22.28 o 
 -11   1   6     5097.70     5386.15    148.54 o 
  -9   1   6     4159.92     4617.78     89.23 o 
  -7   1   6    17865.29    17834.98    322.04 o 
  -5   1   6       18.52       14.85      4.43 o 
  -3   1   6    39642.68    36842.30    707.16 o 
  -1   1   6    19479.04    17336.41    313.33 o 
   1   1   6    36122.57    33847.07    603.93 o 
   3   1   6      868.48      749.87     14.29 o 
   5   1   6    31149.48    31034.39    554.85 o 
   7   1   6     3706.84     3624.89     70.02 o 
   9   1   6     1026.04     1000.19     24.51 o 
  11   1   6     1565.13     1743.21     38.51 o 
  13   1   6     2006.39     2263.52    165.87 o 
  15   1   6      831.15     1009.78     47.04 o 
  17   1   6      925.13      881.77     24.51 o 
  19   1   6     1030.12     1000.19     28.01 o 
  21   1   6     2475.62     2549.75     76.75 o 
  23   1   6     1088.46      889.80     66.84 o 
  25   1   6      838.17      644.46     22.56 o 
  27   1   6     1074.94     1114.58     33.12 o 
  29   1   6      121.18      189.32     17.51 o 
  31   1   6       41.95       78.51    116.36 o 
  33   1   6      111.17      158.44     29.71 o 
 -34   2   6      132.27       46.98    121.31 o 
 -32   2   6       61.99      -15.47     15.47 o 
 -30   2   6     1231.77      997.56     39.61 o 
 -28   2   6      177.75       96.48     42.09 o 
 -26   2   6      424.19      300.06     17.51 o 
 -24   2   6       24.44      -17.33     17.33 o 
 -22   2   6     2484.89     2406.82     54.18 o 
 -20   2   6      844.62      817.47    106.45 o 
 -18   2   6       45.88        4.95     19.81 o 
 -16   2   6     1516.31     1546.25     69.32 o 
 -14   2   6       90.40      171.14     10.50 o 
 -12   2   6     3770.89     4615.37     91.03 o 
 -10   2   6      908.42      760.42     21.01 o 
  -8   2   6     2482.10     2129.47     45.51 o 
  -6   2   6    10349.82     9932.29    182.06 o 
  -4   2   6        2.97       64.37      7.00 o 
  -2   2   6    31541.40    31476.62    563.64 o 
   0   2   6      222.46      172.59     19.81 o 
   2   2   6     3472.03     3600.47     56.03 o 
   4   2   6      359.69      274.38     15.13 o 
   6   2   6     4815.57     5067.44    139.51 o 
   8   2   6        0.00       37.18      9.91 o 
  10   2   6    38119.84    42533.34    759.71 o 
  12   2   6      435.70      277.27     11.88 o 
  14   2   6      746.60      835.37     22.56 o 
  16   2   6      489.52      358.99     14.00 o 
  18   2   6      279.20      327.46     14.85 o 
  20   2   6       29.84      -20.80     29.71 o 
  22   2   6      147.39      122.58     11.88 o 
  24   2   6      168.87      188.36     47.04 o 
  26   2   6     2268.04     2410.59    133.68 o 
  28   2   6      172.32      376.30     24.76 o 
  30   2   6      896.57      777.35     39.61 o 
  32   2   6       23.25      272.32     34.66 o 
 -35   3   6       53.44      -24.76     24.76 o 
 -33   3   6       45.14      -15.47     15.47 o 
 -31   3   6       70.56      -14.00     14.00 o 
 -29   3   6      826.39      806.66    106.45 o 
 -27   3   6     1189.92     1224.99     49.51 o 
 -25   3   6      572.53      397.75     34.66 o 
 -23   3   6      304.71      233.46     27.23 o 
 -21   3   6     1224.32     1229.66     33.12 o 
 -19   3   6     1262.04     1174.48     34.66 o 
 -17   3   6       44.93       71.04     42.09 o 
 -15   3   6     1558.31     1362.78     74.27 o 
 -13   3   6      497.75      660.72     47.04 o 
 -11   3   6      829.69      618.06     23.54 o 
  -9   3   6        2.93       41.26     27.23 o 
  -7   3   6    20700.37    21341.51    591.68 o 
  -5   3   6     4212.88     4528.57    103.98 o 
  -3   3   6     1046.84      990.36     24.51 o 
  -1   3   6       44.16       28.63     24.76 o 
   1   3   6     2499.49     2559.85     41.86 o 
   3   3   6     5696.80     5656.37     74.21 o 
   5   3   6        3.91       26.60      2.86 o 
   7   3   6     3083.70     2642.82     44.62 o 
   9   3   6      540.16      484.39     24.70 o 
  11   3   6     4959.20     5701.72    269.85 o 
  13   3   6        2.78      -59.42     59.42 o 
  15   3   6        0.24      -14.85     24.76 o 
  17   3   6     1697.16     1556.51     36.64 o 
  19   3   6      362.30      391.50     54.46 o 
  21   3   6       17.71       41.89     17.33 o 
  23   3   6       77.99      148.54     19.81 o 
  25   3   6        7.98        0.00     14.85 o 
  27   3   6       73.01       79.22     19.81 o 
  29   3   6      176.47      311.93     29.71 o 
  31   3   6      133.49      282.22     29.71 o 
 -34   4   6       26.24      -19.81     19.81 o 
 -32   4   6      147.49       44.56     24.76 o 
 -30   4   6      127.68      336.52    113.88 o 
 -28   4   6     1969.54     2023.78     52.17 o 
 -26   4   6       64.02      164.31     27.23 o 
 -24   4   6     1524.96     1743.76     45.11 o 
 -22   4   6       25.04      114.47     84.17 o 
 -20   4   6      209.87      157.26     29.71 o 
 -18   4   6      621.26      478.43     17.51 o 
 -16   4   6      704.39      433.41     32.18 o 
 -14   4   6        1.19      -18.15     22.56 o 
 -12   4   6     4984.03     4336.78     85.72 o 
 -10   4   6      666.37      799.83     21.01 o 
  -8   4   6     1260.86     1429.52     33.12 o 
  -6   4   6       67.92      125.59      9.90 o 
  -4   4   6      126.78      119.26     24.76 o 
  -2   4   6      525.27      599.90     13.12 o 
   0   4   6    14657.02    15853.65    202.86 o 
   2   4   6      363.26      246.60     15.01 o 
   4   4   6    11654.34    13038.72    167.50 o 
   6   4   6     1753.19     1498.09     67.18 o 
   8   4   6    20675.89    23584.89    524.72 o 
  10   4   6     2385.02     2334.77     38.81 o 
  12   4   6     2048.60     1872.17     56.15 o 
  14   4   6        0.02      -14.85     14.85 o 
  16   4   6     1629.33     1664.10     44.56 o 
  18   4   6       51.35       49.51     14.85 o 
  20   4   6     7071.09     6555.51    188.15 o 
  22   4   6        6.52       54.46     19.81 o 
  24   4   6     1056.64     1138.80     49.51 o 
  26   4   6      134.47       89.12     24.76 o 
  28   4   6       85.65       79.22     24.76 o 
  30   4   6       15.22       49.51     24.76 o 
  32   4   6      391.71      668.42     39.61 o 
 -33   5   6       13.89      -24.76     24.76 o 
 -31   5   6      122.90        9.90     24.76 o 
 -29   5   6       31.40      -19.81     19.81 o 
 -27   5   6      852.76      881.33     44.56 o 
 -25   5   6      997.19      845.34     29.61 o 
 -23   5   6     2245.66     2382.25    131.21 o 
 -21   5   6      536.89      501.99     42.09 o 
 -19   5   6      399.28      320.80     15.47 o 
 -17   5   6       38.92      122.03     81.70 o 
 -15   5   6     2860.36     2734.73    103.98 o 
 -13   5   6     3300.17     3397.17     71.71 o 
 -11   5   6      115.15       66.93      7.00 o 
  -9   5   6     7237.43     7820.80    250.04 o 
  -7   5   6       29.59       78.71     22.28 o 
  -5   5   6       28.95      165.07     47.04 o 
  -3   5   6      156.12      116.78     10.02 o 
  -1   5   6     5753.27     6080.43    107.31 o 
   1   5   6     2736.01     2983.04     42.16 o 
   3   5   6    10228.11    11409.16    172.95 o 
   5   5   6     1941.39     1968.10     65.75 o 
   7   5   6       98.34       92.00     19.90 o 
   9   5   6      319.43      334.53     26.18 o 
  11   5   6        1.41      -14.85     14.85 o 
  13   5   6      147.88      122.58     11.88 o 
  15   5   6      391.03      382.81     49.51 o 
  17   5   6     3636.99     3738.23    113.88 o 
  19   5   6    10727.86    10774.01    292.13 o 
  21   5   6     1520.45     1549.75     64.37 o 
  23   5   6     1681.60     1549.75     64.37 o 
  25   5   6        0.02      -19.81     19.81 o 
  27   5   6       55.46      -14.85     24.76 o 
  29   5   6      378.18      331.74     29.71 o 
  31   5   6       12.86       74.27     29.71 o 
 -32   6   6       73.18      -24.76     24.76 o 
 -30   6   6       18.91       69.32     24.76 o 
 -28   6   6      407.98      505.03     34.66 o 
 -26   6   6      955.30     1000.16     49.51 o 
 -24   6   6       39.69       84.17     29.71 o 
 -22   6   6       29.60        0.00     19.81 o 
 -20   6   6      589.13      613.96     34.66 o 
 -18   6   6       94.65       79.69     64.37 o 
 -16   6   6      270.54      151.91     11.88 o 
 -14   6   6      589.33      819.51     24.51 o 
 -12   6   6      682.07      705.78     21.01 o 
 -10   6   6     6149.26     6249.69    120.75 o 
  -8   6   6      577.41      589.58     17.51 o 
  -6   6   6      283.19      265.67     21.41 o 
  -4   6   6      157.90      196.21     11.24 o 
  -2   6   6    14314.40    16108.73    240.09 o 
   0   6   6      102.26       85.28      9.61 o 
   2   6   6    13540.77    15022.70    217.97 o 
   4   6   6       32.13      153.98     69.46 o 
   6   6   6     4939.42     5575.50    157.47 o 
   8   6   6      582.35      448.20     21.61 o 
  10   6   6      576.55      577.68     19.02 o 
  12   6   6     1080.72     1130.05     29.61 o 
  14   6   6      568.35      472.25     32.18 o 
  16   6   6       50.17       46.93     59.42 o 
  18   6   6     7211.66     7204.13    203.00 o 
  20   6   6      261.13      212.91     29.71 o 
  22   6   6     4712.02     4773.05    148.54 o 
  24   6   6       52.80       49.51     19.81 o 
  26   6   6        4.31       24.76     24.76 o 
  28   6   6       29.22      -19.81     19.81 o 
  30   6   6       38.02       59.42     24.76 o 
 -31   7   6      382.71      465.42     39.61 o 
 -29   7   6       98.44      113.88     29.71 o 
 -27   7   6      156.47      331.74     34.66 o 
 -25   7   6        9.94       24.76     24.76 o 
 -23   7   6       69.32      158.44     29.71 o 
 -21   7   6     3705.77     3817.45    118.83 o 
 -19   7   6      215.45      173.30     24.76 o 
 -17   7   6     4903.22     4579.94    133.68 o 
 -15   7   6       29.58       24.76     14.85 o 
 -13   7   6      373.98      303.33     19.81 o 
 -11   7   6      351.51      457.46     29.71 o 
  -9   7   6      220.90      211.86     17.33 o 
  -7   7   6      871.51      817.48     20.88 o 
  -5   7   6     7496.96     8517.30    165.46 o 
  -3   7   6     3004.44     2922.37     91.93 o 
  -1   7   6       58.76       93.03     24.75 o 
   1   7   6        1.36       11.14     13.13 o 
   3   7   6      163.00      173.96     12.68 o 
   5   7   6       63.23       79.22     42.01 o 
   7   7   6      170.08      163.71     23.41 o 
   9   7   6        5.67       13.86     17.33 o 
  11   7   6      127.83      141.72     37.13 o 
  13   7   6       16.30       23.71     27.23 o 
  15   7   6     1632.84     1481.44     36.64 o 
  17   7   6       61.41       39.61     19.81 o 
  19   7   6      985.47     1039.77     44.56 o 
  21   7   6        2.37       44.56     19.81 o 
  23   7   6       18.23        9.90     19.81 o 
  25   7   6       50.24      -19.81     19.81 o 
  27   7   6      154.29      143.59     29.71 o 
 -28   8   6        5.09      -24.76     24.76 o 
 -26   8   6       33.53      143.59     34.66 o 
 -24   8   6      300.03      341.64     29.71 o 
 -22   8   6      371.79      361.44     34.66 o 
 -20   8   6       50.68      173.30     29.71 o 
 -18   8   6     1767.73     1772.56     64.37 o 
 -16   8   6     2524.50     2544.96     84.17 o 
 -14   8   6      264.13      287.17     24.76 o 
 -12   8   6     1527.22     1617.72     71.79 o 
 -10   8   6      165.88      169.86     11.88 o 
  -8   8   6      357.50      349.98     54.05 o 
  -6   8   6       84.66       69.32      9.28 o 
  -4   8   6      421.88      403.55     17.51 o 
  -2   8   6      380.49      420.86     16.48 o 
   0   8   6     1360.15     1354.85     54.11 o 
   2   8   6     1328.06     1282.47     43.16 o 
   4   8   6       59.65       25.55     27.82 o 
   6   8   6      600.67      613.20     17.15 o 
   8   8   6      222.50      234.52     11.43 o 
  10   8   6        0.04      -84.17     86.65 o 
  12   8   6      329.96      235.34     24.76 o 
  14   8   6       19.49       48.18     51.99 o 
  16   8   6     1578.55     1589.36     59.42 o 
  18   8   6       72.70      158.44     24.76 o 
  20   8   6      195.32      237.66     29.71 o 
  22   8   6      300.10      440.66     34.66 o 
  24   8   6      548.40      613.96     39.61 o 
  26   8   6       13.70      -19.81     24.76 o 
 -27   9   6        0.40       24.76     29.71 o 
 -25   9   6      146.16      267.37     39.61 o 
 -23   9   6       33.58      178.25     29.71 o 
 -21   9   6      509.59      584.25     34.66 o 
 -19   9   6       57.20      178.25     24.76 o 
 -17   9   6      146.51      242.61     24.76 o 
 -15   9   6      916.96      980.33     69.32 o 
 -13   9   6      213.69      204.96     15.47 o 
 -11   9   6     6911.89     6751.00    220.33 o 
  -9   9   6      562.62      539.69     29.71 o 
  -7   9   6      532.66      549.59     29.71 o 
  -5   9   6      260.00      302.03     24.76 o 
  -3   9   6     1859.86     1838.22    126.26 o 
  -1   9   6      205.19      222.81     14.00 o 
   1   9   6     4843.11     4861.08    164.81 o 
   3   9   6     1617.89     1409.86     63.89 o 
   5   9   6      526.45      561.28     17.96 o 
   7   9   6      177.71      172.21     21.92 o 
   9   9   6     1831.97     1624.76     42.01 o 
  11   9   6        0.29      -10.61     22.28 o 
  13   9   6       13.65      -10.50     10.50 o 
  15   9   6     1602.43     1475.49     59.42 o 
  17   9   6        4.33       59.42     19.81 o 
  19   9   6       18.40      168.34     24.76 o 
  21   9   6      459.40      495.13     34.66 o 
  23   9   6       73.29       19.81     24.76 o 
  25   9   6       14.44       -9.90     24.76 o 
 -24  10   6      135.92      138.64     34.66 o 
 -22  10   6       49.54      158.44     34.66 o 
 -20  10   6      391.19      449.93    111.40 o 
 -18  10   6       20.98       -3.85     15.47 o 
 -16  10   6       41.32      -19.81     19.81 o 
 -14  10   6       72.98       69.32     24.76 o 
 -12  10   6       98.51       99.03     19.81 o 
 -10  10   6       75.15       69.32     19.81 o 
  -8  10   6      259.55      381.25     29.71 o 
  -6  10   6     5594.32     5565.25    168.34 o 
  -4  10   6      241.71       79.22     19.81 o 
  -2  10   6     5169.96     5431.57    158.44 o 
   0  10   6        1.90      -10.50     10.50 o 
   2  10   6     4886.15     4799.42     81.82 o 
   4  10   6        6.00       -4.95     23.34 o 
   6  10   6     1887.60     1804.69     37.16 o 
   8  10   6      133.34       66.84     35.59 o 
  10  10   6        1.29        6.86     76.75 o 
  12  10   6       33.27      -35.37     56.94 o 
  14  10   6        0.00       14.85     19.81 o 
  16  10   6        6.74      287.17     34.66 o 
  18  10   6      240.78      321.83     29.71 o 
  20  10   6       69.26       64.37     24.76 o 
  22  10   6      101.03       89.12     29.71 o 
 -21  11   6       34.73      212.91     34.66 o 
 -19  11   6      178.62       89.12     29.71 o 
 -17  11   6      188.92      103.98     29.71 o 
 -15  11   6       31.13       34.66     24.76 o 
 -13  11   6       40.24       94.07     24.76 o 
 -11  11   6      351.64      306.98     29.71 o 
  -9  11   6        0.02      138.64     24.76 o 
  -7  11   6      245.86      217.86     29.71 o 
  -5  11   6      976.96      886.28     44.56 o 
  -3  11   6      140.46      158.44     24.76 o 
  -1  11   6      593.49      584.25     34.66 o 
   1  11   6       38.55       44.01     15.47 o 
   3  11   6     1332.91     1206.32    121.31 o 
   5  11   6      426.78      446.50     21.01 o 
   7  11   6      124.99      154.30     22.28 o 
   9  11   6       17.87      101.15    108.93 o 
  11  11   6      139.81      327.52    151.01 o 
  13  11   6      179.96      331.74     29.71 o 
  15  11   6      179.70      519.89     39.61 o 
  17  11   6      125.87      401.05     34.66 o 
  19  11   6       14.23        0.00     24.76 o 
 -16  12   6      101.72      -24.76     24.76 o 
 -14  12   6       49.17      168.34     29.71 o 
 -12  12   6        1.88       54.46     29.71 o 
 -10  12   6      164.61      485.23     39.61 o 
  -8  12   6       27.40      103.98     24.76 o 
  -6  12   6        6.52      -19.81     19.81 o 
  -4  12   6      958.75      911.04     44.56 o 
  -2  12   6      143.27      168.34     29.71 o 
   0  12   6      124.56      262.42     29.71 o 
   2  12   6       98.40       73.37     17.51 o 
   4  12   6      236.16      234.14     76.75 o 
   6  12   6       77.51      -11.61     84.17 o 
   8  12   6       11.18       54.46     24.76 o 
  10  12   6        0.04      262.42     34.66 o 
 -11  13   6      169.13      207.95     39.61 o 
  -9  13   6        2.36      -29.71     29.71 o 
  -7  13   6     1014.30     1163.55     54.46 o 
  -5  13   6       58.01       19.81     24.76 o 
  -3  13   6       35.84      203.00     34.66 o 
  -1  13   6       34.45      173.30     34.66 o 
   1  13   6        0.11       74.27     29.71 o 
   3  13   6      204.83      101.56     17.51 o 
   5  13   6        3.39      -32.18     32.18 o 
   7  13   6      316.56      264.62    158.44 o 
   9  13   6      414.89      326.79     34.66 o 
 -35   1   7      436.62      495.44    185.67 o 
 -33   1   7       67.51      205.30     76.75 o 
 -31   1   7      938.96      861.62     42.09 o 
 -29   1   7      402.46      327.68     91.60 o 
 -27   1   7      992.68      936.74     31.51 o 
 -25   1   7      613.74      696.15     74.27 o 
 -23   1   7       76.43       74.27     11.88 o 
 -21   1   7        0.69       13.29     64.37 o 
 -19   1   7       21.63        7.43      7.43 o 
 -17   1   7       11.89       -7.00      7.00 o 
 -15   1   7     2197.57     2414.05     54.18 o 
 -13   1   7     7521.28     7994.26    264.89 o 
 -11   1   7     5057.74     5578.61    106.74 o 
  -9   1   7     2631.27     2497.66     74.27 o 
  -7   1   7      104.75       73.89     24.76 o 
  -5   1   7    14288.87    15770.04    287.03 o 
  -3   1   7    17595.97    16629.31    301.09 o 
  -1   1   7    22154.96    22634.83    406.13 o 
   1   1   7      360.84      386.20     11.88 o 
   3   1   7        4.40      136.92     64.95 o 
   5   1   7    11991.39    12187.75    222.30 o 
   7   1   7       39.20       47.86     17.33 o 
   9   1   7     1282.58     1306.36     47.04 o 
  11   1   7       31.47       78.71     22.28 o 
  13   1   7      716.78      621.87     17.51 o 
  15   1   7      325.09      293.55     37.13 o 
  17   1   7      987.41      948.49     24.51 o 
  19   1   7     1125.13     1146.27     31.51 o 
  21   1   7      837.24      937.47     39.61 o 
  23   1   7       58.04       42.91     24.76 o 
  25   1   7     1929.93     1696.86     42.09 o 
  27   1   7      979.38     1062.03     89.12 o 
  29   1   7        3.74      239.98    180.72 o 
  31   1   7      203.76      232.71     29.71 o 
  33   1   7       11.02      217.86     34.66 o 
 -34   2   7       93.64       79.42    200.53 o 
 -32   2   7        7.60       19.81    133.68 o 
 -30   2   7       14.59      -19.26     39.61 o 
 -28   2   7      152.04      196.73     54.46 o 
 -26   2   7     1166.44     1011.25     34.66 o 
 -24   2   7      210.07      106.10     14.85 o 
 -22   2   7      781.10      712.00     71.79 o 
 -20   2   7      245.13      277.63     14.00 o 
 -18   2   7     2249.94     2230.72     50.68 o 
 -16   2   7      199.78      158.60     10.50 o 
 -14   2   7    26469.17    27204.60    491.89 o 
 -12   2   7     1852.45     2067.52     45.51 o 
 -10   2   7    30742.62    30473.50    489.75 o 
  -8   2   7      492.68      308.44     11.88 o 
  -6   2   7    38363.57    37980.08    757.55 o 
  -4   2   7      390.15      443.24     47.04 o 
  -2   2   7     2403.42     2200.77     49.51 o 
   0   2   7      618.01      585.19     15.47 o 
   2   2   7    28949.49    29528.81    431.48 o 
   4   2   7      330.69      243.47     15.37 o 
   6   2   7      724.53      792.16     44.32 o 
   8   2   7      183.50      333.25     10.15 o 
  10   2   7    15985.28    15466.17    309.46 o 
  12   2   7      183.51      170.56     51.99 o 
  14   2   7    25060.15    26188.49    472.61 o 
  16   2   7      509.24      482.11     32.18 o 
  18   2   7        5.93       43.78     32.18 o 
  20   2   7      232.05      276.60     22.28 o 
  22   2   7      762.31      665.64     69.32 o 
  24   2   7       65.61       94.60     12.38 o 
  26   2   7     3325.75     3342.61     75.21 o 
  28   2   7      115.51       -4.95     19.81 o 
  30   2   7     2171.33     2465.74     84.17 o 
  32   2   7       21.95      148.54     29.71 o 
 -33   3   7      209.86      188.36     47.04 o 
 -31   3   7       39.90       82.65     47.04 o 
 -29   3   7      411.88      364.81     54.46 o 
 -27   3   7     2784.31     2878.79    128.73 o 
 -25   3   7      404.25      339.62     17.51 o 
 -23   3   7     1215.95     1089.37     31.51 o 
 -21   3   7     2908.48     2661.80     61.19 o 
 -19   3   7      231.77      223.80     14.85 o 
 -17   3   7       47.02       55.36     17.33 o 
 -15   3   7     1644.86     1339.07     33.12 o 
 -13   3   7     1812.29     1619.09     38.51 o 
 -11   3   7     2774.64     2916.46     96.55 o 
  -9   3   7     1134.22     1123.97     28.01 o 
  -7   3   7     4274.92     4446.81     87.53 o 
  -5   3   7      245.28      197.77     44.56 o 
  -3   3   7     2685.38     3109.61     63.02 o 
  -1   3   7      344.45      619.07     17.51 o 
   1   3   7     5768.36     5992.96     98.48 o 
   3   3   7    10893.96    10611.88    158.16 o 
   5   3   7        7.60       33.83     14.29 o 
   7   3   7     3144.64     3287.69     92.18 o 
   9   3   7      426.70      465.95     12.96 o 
  11   3   7     3477.15     4024.54    113.40 o 
  13   3   7     7131.09     6887.82    131.26 o 
  15   3   7     1963.30     1786.20     41.58 o 
  17   3   7       64.40       80.18     49.51 o 
  19   3   7     1255.71     1299.62     33.12 o 
  21   3   7      256.32      220.69     32.18 o 
  23   3   7      402.58      465.42     29.71 o 
  25   3   7     1130.05      955.60     44.56 o 
  27   3   7      115.29      118.83     24.76 o 
  29   3   7        0.22      -19.81     19.81 o 
  31   3   7       59.12      113.88     24.76 o 
 -34   4   7      179.41       34.66     24.76 o 
 -32   4   7        9.95      -19.81     19.81 o 
 -30   4   7       39.62      107.03    103.98 o 
 -28   4   7      868.60      913.68     31.51 o 
 -26   4   7      282.47      268.19     17.51 o 
 -24   4   7      149.76      116.18     32.18 o 
 -22   4   7      267.60      301.04     15.47 o 
 -20   4   7     2671.91     2580.88    123.78 o 
 -18   4   7       88.33       88.83     19.81 o 
 -16   4   7       54.75      116.66     38.00 o 
 -14   4   7      483.81      481.55     24.76 o 
 -12   4   7    14141.95    13946.53    450.57 o 
 -10   4   7      138.13       65.72     24.76 o 
  -8   4   7      788.71      828.27     22.56 o 
  -6   4   7     1448.68     1275.74     64.37 o 
  -4   4   7     2276.55     2240.65     47.17 o 
  -2   4   7       21.46        0.00     14.00 o 
   0   4   7     9499.02     9787.97    147.57 o 
   2   4   7       84.63       92.11      6.33 o 
   4   4   7     8427.03     7982.97    105.03 o 
   6   4   7      367.06      541.57     21.27 o 
   8   4   7    18840.67    18202.38    269.36 o 
  10   4   7      148.50      198.62     12.70 o 
  12   4   7    11301.71    11788.70    177.10 o 
  14   4   7      255.58      269.40     29.66 o 
  16   4   7      180.16      188.15     19.81 o 
  18   4   7      757.27      802.11     34.66 o 
  20   4   7     6265.26     5877.18    168.34 o 
  22   4   7       44.38      133.68     24.76 o 
  24   4   7       40.83      138.64     24.76 o 
  26   4   7       32.90       24.76     19.81 o 
  28   4   7      489.52      430.76     29.71 o 
  30   4   7       43.72      103.98     24.76 o 
 -33   5   7      176.79       19.81     29.71 o 
 -31   5   7        0.13      -19.81     19.81 o 
 -29   5   7       73.67       74.27     24.76 o 
 -27   5   7       41.17        4.95     19.81 o 
 -25   5   7        7.22      -27.23     27.23 o 
 -23   5   7     5079.47     5055.60    170.82 o 
 -21   5   7     1594.92     1630.70     64.37 o 
 -19   5   7        0.00       -7.00      7.00 o 
 -17   5   7     3287.83     3285.27     70.02 o 
 -15   5   7      116.53      226.62     17.33 o 
 -13   5   7     1215.95     1230.80     31.51 o 
 -11   5   7       27.36       38.62      7.43 o 
  -9   5   7     9682.43    10035.39    187.28 o 
  -7   5   7       14.76       20.95     14.85 o 
  -5   5   7     1997.17     1609.17     36.64 o 
  -3   5   7      817.88      630.18     36.50 o 
  -1   5   7     8925.14     9824.09    149.53 o 
   1   5   7     2926.65     3162.52     51.30 o 
   3   5   7    14937.79    16048.58    206.07 o 
   5   5   7     3708.56     3724.14     51.25 o 
   7   5   7      375.81      323.78     53.45 o 
   9   5   7       12.05      213.51    113.35 o 
  11   5   7      106.80      167.35     32.18 o 
  13   5   7     8253.69     8723.68    166.05 o 
  15   5   7      101.77        9.90     14.85 o 
  17   5   7      226.70      203.00     19.81 o 
  19   5   7     6417.16     5906.89    173.30 o 
  21   5   7      283.97      381.25     29.71 o 
  23   5   7      443.07      549.59     34.66 o 
  25   5   7       14.00       89.12     19.81 o 
  27   5   7      346.18      227.76     29.71 o 
  29   5   7      419.17      247.56     29.71 o 
 -32   6   7        0.01      -19.81     19.81 o 
 -30   6   7      635.72      430.76     34.66 o 
 -28   6   7        2.55      -19.81     19.81 o 
 -26   6   7     1185.06     1123.94     49.51 o 
 -24   6   7      306.94      341.64     29.71 o 
 -22   6   7      428.05      579.30     34.66 o 
 -20   6   7       50.42       64.37     19.81 o 
 -18   6   7      911.30      751.50     32.18 o 
 -16   6   7      117.30       45.35     47.04 o 
 -14   6   7     2821.36     2970.05     64.70 o 
 -12   6   7      529.10      483.37     17.51 o 
 -10   6   7     2617.39     2813.59     59.52 o 
  -8   6   7        1.78      115.82     14.85 o 
  -6   6   7       31.27       26.52     25.26 o 
  -4   6   7      731.62      784.89     17.96 o 
  -2   6   7     1552.51     1621.09     53.21 o 
   0   6   7     1639.21     1801.56     32.03 o 
   2   6   7    14913.75    15687.00    238.70 o 
   4   6   7      150.62      284.89     64.37 o 
   6   6   7     1917.54     1534.46     30.40 o 
   8   6   7      293.15      178.90     36.02 o 
  10   6   7     3194.37     3248.91     68.20 o 
  12   6   7       25.16       32.54     29.71 o 
  14   6   7     1655.58     1544.55     51.99 o 
  16   6   7     1312.90     1539.85     54.46 o 
  18   6   7      380.13      361.44     24.76 o 
  20   6   7      778.07      742.69     39.61 o 
  22   6   7      477.55      564.45     34.66 o 
  24   6   7        2.69       44.56     19.81 o 
  26   6   7      514.99      594.16     39.61 o 
  28   6   7       76.96        0.00     24.76 o 
 -29   7   7      200.48       99.03     29.71 o 
 -27   7   7        9.47      -24.76     24.76 o 
 -25   7   7       53.22       74.27     24.76 o 
 -23   7   7     1128.14     1237.82     54.46 o 
 -21   7   7      202.56      153.49     19.81 o 
 -19   7   7       10.02       49.51     19.81 o 
 -17   7   7     9964.52    10333.35    282.22 o 
 -15   7   7     1777.40     1937.39    116.36 o 
 -13   7   7      281.71      194.24     14.85 o 
 -11   7   7     1425.46     1526.00     36.64 o 
  -9   7   7       13.04      131.43     49.51 o 
  -7   7   7      395.57      391.72     37.48 o 
  -5   7   7     4105.48     4370.01     71.35 o 
  -3   7   7     3133.93     3139.66    143.42 o 
  -1   7   7     2343.54     2611.89     84.17 o 
   1   7   7     2556.06     2587.48     57.87 o 
   3   7   7      755.66      879.49     40.11 o 
   5   7   7     1761.39     1664.64     83.79 o 
   7   7   7       15.49      141.84     62.61 o 
   9   7   7      282.85      241.23     28.85 o 
  11   7   7      206.81      151.48     34.66 o 
  13   7   7      556.81      473.10     19.02 o 
  15   7   7     2087.40     1970.61     69.32 o 
  17   7   7       78.15       19.81     19.81 o 
  19   7   7     1181.21     1084.33     49.51 o 
  21   7   7       10.96      118.83     24.76 o 
  23   7   7        4.76       54.46     24.76 o 
  25   7   7      154.50      103.98     24.76 o 
  27   7   7       26.41      -19.81     19.81 o 
 -28   8   7       37.73       -4.95     24.76 o 
 -26   8   7        8.37      -19.81     19.81 o 
 -24   8   7     2399.97     2728.16     94.07 o 
 -22   8   7      493.94      386.20     34.66 o 
 -20   8   7      880.85      767.45     39.61 o 
 -18   8   7      140.08      173.30     24.76 o 
 -16   8   7     1324.12     1396.26     54.46 o 
 -14   8   7      340.91      371.35     24.76 o 
 -12   8   7     3279.97     3253.00     99.03 o 
 -10   8   7     1011.71      953.08     27.36 o 
  -8   8   7       20.37       25.25     18.79 o 
  -6   8   7      354.53      448.31     34.66 o 
  -4   8   7     6150.33     6107.49    120.75 o 
  -2   8   7        3.11      -69.32     69.32 o 
   0   8   7     1389.00     1304.67     35.01 o 
   2   8   7       11.82       38.59     29.42 o 
   4   8   7      148.31      123.38      8.58 o 
   6   8   7      559.07      544.14     23.46 o 
   8   8   7      948.02     1077.70     36.95 o 
  10   8   7      356.76      319.67     59.42 o 
  12   8   7      836.47      635.08     39.61 o 
  14   8   7        0.25       24.76     14.85 o 
  16   8   7       63.77       54.46     19.81 o 
  18   8   7      206.86      108.93     19.81 o 
  20   8   7     1312.30     1267.53     54.46 o 
  22   8   7       40.49      183.20     29.71 o 
  24   8   7       24.62       29.71     24.76 o 
  26   8   7        8.42      -19.81     19.81 o 
 -25   9   7      113.93       24.76     24.76 o 
 -23   9   7        6.07      148.54     29.71 o 
 -21   9   7       10.46      -19.81     19.81 o 
 -19   9   7        5.83      -19.81     19.81 o 
 -17   9   7     1564.40     1455.68     54.46 o 
 -15   9   7      677.81      663.36    178.25 o 
 -13   9   7      501.49      566.09     49.51 o 
 -11   9   7     2780.37     2901.46     99.03 o 
  -9   9   7        4.54       -9.90      9.90 o 
  -7   9   7     4150.01     3896.67    118.83 o 
  -5   9   7     2328.52     2411.28     84.17 o 
  -3   9   7      609.57      610.62    108.93 o 
  -1   9   7     5081.33     5552.59    141.11 o 
   1   9   7     1538.22     1581.51     32.32 o 
   3   9   7      356.32      244.88     18.14 o 
   5   9   7     1036.34      819.67     21.54 o 
   7   9   7      297.51      279.80     21.58 o 
   9   9   7      163.90      189.95     31.94 o 
  11   9   7      917.95      751.96     26.08 o 
  13   9   7       13.88      -14.85     14.85 o 
  15   9   7      369.42      287.17     24.76 o 
  17   9   7     1115.20      965.50     44.56 o 
  19   9   7        0.74      113.88     24.76 o 
  21   9   7       43.26      113.88     29.71 o 
  23   9   7        0.01       -9.90     29.71 o 
 -24  10   7       82.65      -29.71     29.71 o 
 -22  10   7       88.94       24.76     24.76 o 
 -20  10   7      682.50      844.85    198.05 o 
 -18  10   7     1053.86      953.40     33.12 o 
 -16  10   7        6.19      -14.85     14.85 o 
 -14  10   7      127.93       89.12     24.76 o 
 -12  10   7       89.30       99.03     19.81 o 
 -10  10   7      209.44      143.59     19.81 o 
  -8  10   7       41.24       94.07     24.76 o 
  -6  10   7     8125.62     8347.88    237.66 o 
  -4  10   7      170.00      143.59     29.71 o 
  -2  10   7      814.74      821.91     39.61 o 
   0  10   7     1971.88     2030.03     69.32 o 
   2  10   7      264.86      245.92     28.79 o 
   4  10   7       55.68        6.44     10.19 o 
   6  10   7     2096.56     1911.19     54.85 o 
   8  10   7      372.60      369.38     21.71 o 
  10  10   7        6.14       10.21    106.45 o 
  12  10   7       17.05      -19.81     19.81 o 
  14  10   7       89.60       44.56     19.81 o 
  16  10   7      299.92      306.98     29.71 o 
  18  10   7      328.90      559.50     39.61 o 
  20  10   7        2.43      113.88     29.71 o 
 -21  11   7       98.51      173.30     29.71 o 
 -19  11   7        4.24       14.85     24.76 o 
 -17  11   7       30.93       -9.90     24.76 o 
 -15  11   7       28.45      -19.81     19.81 o 
 -13  11   7        0.28      -14.85     14.85 o 
 -11  11   7        0.92       89.12     24.76 o 
  -9  11   7      484.64      495.13     34.66 o 
  -7  11   7      165.40      311.93     34.66 o 
  -5  11   7      313.23      272.32     24.76 o 
  -3  11   7       80.59       64.37     19.81 o 
  -1  11   7        8.46       49.51     24.76 o 
   1  11   7      120.61      148.54     24.76 o 
   3  11   7      502.44      348.65     29.71 o 
   5  11   7        0.26       13.86     51.99 o 
   7  11   7        2.68      -20.05     20.05 o 
   9  11   7      100.58       78.94     59.42 o 
  11  11   7        0.00       49.51     19.81 o 
  13  11   7       10.13      113.88     24.76 o 
  15  11   7       15.16      232.71     29.71 o 
  17  11   7        1.55      158.44     34.66 o 
 -16  12   7      211.23      252.52     34.66 o 
 -14  12   7        0.02       -9.90     24.76 o 
 -12  12   7      215.44      306.98     29.71 o 
 -10  12   7      134.17      257.47     34.66 o 
  -8  12   7       14.71       54.46     29.71 o 
  -6  12   7        7.14      -24.76     24.76 o 
  -4  12   7       34.83       -4.95     19.81 o 
  -2  12   7       68.00      -24.76     24.76 o 
   0  12   7        1.47      143.59     24.76 o 
   2  12   7        2.70       74.27     24.76 o 
   4  12   7        7.89      -14.00     14.00 o 
   6  12   7      101.87      -15.47     15.47 o 
   8  12   7        0.55      -19.81     19.81 o 
  -9  13   7      179.46      212.91     29.71 o 
  -7  13   7       42.39      -24.76     24.76 o 
  -5  13   7        0.32      -24.76     24.76 o 
  -3  13   7      115.80      272.32     34.66 o 
  -1  13   7       36.29      311.93     34.66 o 
   1  13   7      167.92      267.37     29.71 o 
   3  13   7       21.29      -24.76     24.76 o 
   5  13   7       34.84        6.93     39.61 o 
   7  13   7        1.53      -54.46     54.46 o 
 -34   0   8        0.06      -24.76     24.76 o 
 -32   0   8      828.26      722.89     44.56 o 
 -30   0   8      362.42      376.30     34.66 o 
 -28   0   8        0.00       -9.90     19.81 o 
 -26   0   8      229.74      302.03     24.76 o 
 -24   0   8     2715.30     2510.30     84.17 o 
 -22   0   8       41.06       24.76     14.85 o 
 -20   0   8     1078.09     1010.06     39.61 o 
 -18   0   8      248.96      198.05     19.81 o 
 -16   0   8    26495.44    29083.89    747.65 o 
 -14   0   8      523.22      638.72     29.71 o 
 -12   0   8   183900.14   180479.53   4530.43 o 
 -10   0   8     7294.64     7545.77    203.00 o 
  -8   0   8      401.77      505.03     19.81 o 
  -6   0   8     2113.84     3064.85     89.12 o 
  -4   0   8       12.73       -4.95      9.90 o 
  -2   0   8     1123.68     1015.01     34.66 o 
   0   0   8    12171.84    11878.15    306.98 o 
   2   0   8       50.93       79.22      9.90 o 
   4   0   8    67283.06    69932.05   1757.71 o 
   6   0   8      509.82      475.32     24.76 o 
   8   0   8    12268.53    13140.73    341.64 o 
  10   0   8     1214.30     1173.46     44.56 o 
  12   0   8    11041.42    11630.58    306.98 o 
  14   0   8       16.16       99.03     14.85 o 
  16   0   8    21853.65    23266.12    599.11 o 
  18   0   8      914.40      876.38     34.66 o 
  20   0   8     1554.73     1604.22     54.46 o 
  22   0   8      729.84      737.74     34.66 o 
  24   0   8     1095.81      915.99     44.56 o 
  26   0   8      587.51      470.37     29.71 o 
  28   0   8     2407.22     2465.74     84.17 o 
  30   0   8       14.45       59.42     24.76 o 
  32   0   8      214.82      579.30     39.61 o 
 -35   1   8       85.82       35.56     37.13 o 
 -33   1   8        5.06      -22.28     71.79 o 
 -31   1   8      519.76      527.13     34.66 o 
 -29   1   8      109.96      146.11     74.27 o 
 -27   1   8      465.84      412.08     69.32 o 
 -25   1   8      172.86      167.81     15.47 o 
 -23   1   8        3.39       41.73     11.88 o 
 -21   1   8        0.69       -0.10     49.51 o 
 -19   1   8      189.57      248.46     14.85 o 
 -17   1   8      616.92      526.07     19.02 o 
 -15   1   8    10360.47    10963.86    204.79 o 
 -13   1   8    19017.55    18980.78    346.61 o 
 -11   1   8     8725.71     8562.37    162.77 o 
  -9   1   8    14228.26    14787.48    220.98 o 
  -7   1   8    10631.91     9703.71    180.28 o 
  -5   1   8     3002.33     2777.80     46.63 o 
  -3   1   8        9.01      -12.38     12.38 o 
  -1   1   8     5555.43     5316.48    153.49 o 
   1   1   8     4364.32     4266.27    118.83 o 
   3   1   8      148.78      171.87      5.72 o 
   5   1   8     8485.56     9833.64    146.72 o 
   7   1   8     4058.30     4281.21     85.72 o 
   9   1   8    14506.15    14948.11    273.09 o 
  11   1   8      643.33      980.65     86.65 o 
  13   1   8     4129.04     4216.78     85.72 o 
  15   1   8      283.22      331.27     17.33 o 
  17   1   8       40.16       59.71      9.90 o 
  19   1   8       23.54       76.57     27.23 o 
  21   1   8      110.39      219.41    123.78 o 
  23   1   8        1.74       55.49     34.66 o 
  25   1   8     3298.04     3085.44     68.20 o 
  27   1   8       10.13      -17.33     27.23 o 
  29   1   8       29.15       96.86    118.83 o 
  31   1   8      144.08      193.10     29.71 o 
 -34   2   8      120.54      146.86    141.11 o 
 -32   2   8       78.04      229.03    118.83 o 
 -30   2   8        9.95       94.34     17.51 o 
 -28   2   8      342.09      448.31     34.66 o 
 -26   2   8      641.60      617.21     42.09 o 
 -24   2   8       48.83       52.52     17.33 o 
 -22   2   8      196.24      192.43     91.60 o 
 -20   2   8       12.20       29.71     10.50 o 
 -18   2   8      255.57      194.53     34.66 o 
 -16   2   8       36.22       40.13     10.50 o 
 -14   2   8     1565.08     1960.12     66.84 o 
 -12   2   8     4638.88     4651.64    259.94 o 
 -10   2   8     1877.26     1487.90     35.01 o 
  -8   2   8      207.32      290.68     14.85 o 
  -6   2   8     2422.96     3345.03    108.93 o 
  -4   2   8      147.95       10.41     19.96 o 
  -2   2   8      136.57       88.83     19.81 o 
   0   2   8      171.16      196.36     12.38 o 
   2   2   8    41715.32    43394.59    631.74 o 
   4   2   8      534.82      547.09     13.12 o 
   6   2   8     6535.44     6675.35    123.47 o 
   8   2   8      198.45      105.61     10.12 o 
  10   2   8     8362.36     8550.91    196.07 o 
  12   2   8       85.82      124.57     10.50 o 
  14   2   8       32.80       81.02     22.28 o 
  16   2   8       10.99       12.87      8.24 o 
  18   2   8     7360.90     6858.72    334.21 o 
  20   2   8      426.57      478.12     17.51 o 
  22   2   8      524.34      386.77     17.51 o 
  24   2   8      105.02      170.47    128.73 o 
  26   2   8      162.88      198.05     24.76 o 
  28   2   8        5.02      -19.81     19.81 o 
  30   2   8      164.84       49.51     24.76 o 
  32   2   8       63.88       99.03     29.71 o 
 -33   3   8      235.97      319.00     59.42 o 
 -31   3   8       22.19      167.13     19.02 o 
 -29   3   8      115.95      168.52     64.37 o 
 -27   3   8      545.07      618.95     24.51 o 
 -25   3   8      553.94      528.72     27.23 o 
 -23   3   8      275.04      247.31     37.13 o 
 -21   3   8       39.20      -19.81     19.81 o 
 -19   3   8     2201.88     2132.57     52.52 o 
 -17   3   8     1653.22     1770.09     42.01 o 
 -15   3   8     4146.93     4321.29     89.23 o 
 -13   3   8     4525.29     5067.68    101.53 o 
 -11   3   8      334.62      288.99     34.66 o 
  -9   3   8     4688.71     4409.29     87.53 o 
  -7   3   8      225.51      195.21     42.09 o 
  -5   3   8      731.34      626.88     19.02 o 
  -3   3   8     4144.39     4430.89     69.52 o 
  -1   3   8       63.45       81.65     24.76 o 
   1   3   8      960.90     1151.62     20.84 o 
   3   3   8    18102.74    17813.55    287.98 o 
   5   3   8     1255.42     1278.26     27.81 o 
   7   3   8    12957.11    13082.47    168.21 o 
   9   3   8      221.33      161.04     28.62 o 
  11   3   8     1178.70     1190.70     36.74 o 
  13   3   8      574.57      851.75     47.04 o 
  15   3   8     1888.87     1790.83     41.58 o 
  17   3   8      626.83      658.27     24.76 o 
  19   3   8     1718.59     1780.53    118.83 o 
  21   3   8      744.42      752.60     34.66 o 
  23   3   8       74.08      113.88     19.81 o 
  25   3   8     2357.68     2312.25     84.17 o 
  27   3   8       54.39       84.17     24.76 o 
  29   3   8      115.71       -9.90     19.81 o 
  31   3   8        1.78      143.59     29.71 o 
 -32   4   8      246.75      331.74     34.66 o 
 -30   4   8      134.29      147.86     24.76 o 
 -28   4   8      129.68      109.83     17.51 o 
 -26   4   8      570.39      619.55     24.51 o 
 -24   4   8     1825.91     1568.60    118.83 o 
 -22   4   8      871.41      845.29    148.54 o 
 -20   4   8     1414.09     1566.11     40.15 o 
 -18   4   8      119.96      131.26     47.04 o 
 -16   4   8      504.17      467.61     19.81 o 
 -14   4   8      446.46      459.33     32.18 o 
 -12   4   8      331.51      584.29     21.01 o 
 -10   4   8      395.79      249.79     37.13 o 
  -8   4   8     3251.21     3510.58     70.02 o 
  -6   4   8      168.98       56.26      9.90 o 
  -4   4   8    40609.29    39410.11    705.41 o 
  -2   4   8      420.27      374.75     11.43 o 
   0   4   8     5088.95     5211.54     81.91 o 
   2   4   8        2.28        0.16     31.55 o 
   4   4   8     7105.30     7081.84    114.72 o 
   6   4   8        0.15        2.48     21.44 o 
   8   4   8    25901.43    25618.84    498.12 o 
  10   4   8      498.03      408.14     48.35 o 
  12   4   8     1103.25     1421.71     26.58 o 
  14   4   8      755.44      596.00     29.71 o 
  16   4   8      706.97      732.79     39.61 o 
  18   4   8        0.03       24.76     14.85 o 
  20   4   8       67.89      138.64     19.81 o 
  22   4   8       16.06       39.61     19.81 o 
  24   4   8      204.96      336.69     29.71 o 
  26   4   8       35.20      113.88     24.76 o 
  28   4   8       33.29       -4.95     19.81 o 
  30   4   8      122.81        0.00     24.76 o 
 -31   5   8       17.83       19.81     24.76 o 
 -29   5   8       22.36       29.71     24.76 o 
 -27   5   8      490.80      493.29     22.56 o 
 -25   5   8      528.79      437.79     29.71 o 
 -23   5   8      216.60      203.96     15.47 o 
 -21   5   8      265.44      287.26     17.51 o 
 -19   5   8       23.75       72.62     29.71 o 
 -17   5   8       75.63       79.53     10.50 o 
 -15   5   8     3451.35     3644.48     77.02 o 
 -13   5   8      913.54      770.93     81.70 o 
 -11   5   8        0.10        0.99      8.24 o 
  -9   5   8     1618.29     1794.85     42.01 o 
  -7   5   8     1607.44     1608.71     36.64 o 
  -5   5   8     2318.76     2033.90     43.66 o 
  -3   5   8      104.60       98.96     21.02 o 
  -1   5   8      681.10      684.99     15.08 o 
   1   5   8      172.51      176.75     33.03 o 
   3   5   8    10431.57    10612.93    159.88 o 
   5   5   8        2.43      -16.20     16.20 o 
   7   5   8      779.55      840.75     30.29 o 
   9   5   8     1847.43     2066.26     69.32 o 
  11   5   8        3.59      -44.56     44.56 o 
  13   5   8    17926.78    18656.47    490.18 o 
  15   5   8       35.39      -14.85     14.85 o 
  17   5   8      397.02      331.74     24.76 o 
  19   5   8      326.76      222.81     19.81 o 
  21   5   8        0.06        0.00     19.81 o 
  23   5   8      305.04      321.83     29.71 o 
  25   5   8      531.73      331.74     29.71 o 
  27   5   8       39.48      -19.81     19.81 o 
  29   5   8       79.86      -14.85     24.76 o 
 -30   6   8     1104.05     1064.53     54.46 o 
 -28   6   8       42.16      -24.76     24.76 o 
 -26   6   8        0.00      -19.81     19.81 o 
 -24   6   8      148.63       19.81     19.81 o 
 -22   6   8      420.53      415.91     29.71 o 
 -20   6   8      666.21      665.60     54.46 o 
 -18   6   8       58.02       50.93     11.88 o 
 -16   6   8       78.59      144.22     14.85 o 
 -14   6   8     1052.75     1057.57    103.98 o 
 -12   6   8      119.53       44.82     10.50 o 
 -10   6   8      176.96      174.61     24.76 o 
  -8   6   8      994.55      914.06     24.51 o 
  -6   6   8     4720.55     4929.49     96.23 o 
  -4   6   8      387.43      357.21     49.18 o 
  -2   6   8     6216.65     6015.38     95.17 o 
   0   6   8      571.79      620.50     17.13 o 
   2   6   8     1065.47      998.16     35.48 o 
   4   6   8        3.09       42.53     29.86 o 
   6   6   8     4244.29     3827.47     88.72 o 
   8   6   8      267.03      260.51     32.23 o 
  10   6   8      586.81      591.71     51.99 o 
  12   6   8     1072.18     1257.63     49.51 o 
  14   6   8     1637.00     1520.05     59.42 o 
  16   6   8       20.30      -14.85     14.85 o 
  18   6   8      459.56      351.54     24.76 o 
  20   6   8      749.68      559.50     34.66 o 
  22   6   8       34.96       34.66     19.81 o 
  24   6   8        0.21      163.39     29.71 o 
  26   6   8       94.16      103.98     29.71 o 
  28   6   8        0.00      -24.76     24.76 o 
 -29   7   8      622.88      500.08     39.61 o 
 -27   7   8        9.67      -14.85     14.85 o 
 -25   7   8      144.88      163.39     29.71 o 
 -23   7   8      935.97      925.89     44.56 o 
 -21   7   8       61.17        4.95     19.81 o 
 -19   7   8      163.29      118.83     19.81 o 
 -17   7   8     1391.04     1371.51     54.46 o 
 -15   7   8      837.86      780.17     26.08 o 
 -13   7   8      675.73      647.29     27.23 o 
 -11   7   8      810.37      692.95     22.56 o 
  -9   7   8        9.50       80.66     17.33 o 
  -7   7   8        0.80      -18.67     18.67 o 
  -5   7   8       29.71       62.95     37.01 o 
  -3   7   8       47.51      136.39     39.15 o 
  -1   7   8     3991.86     3677.03     94.07 o 
   1   7   8       42.90       72.56     10.50 o 
   3   7   8        1.26       -7.43     18.09 o 
   5   7   8     6636.70     5927.41    131.71 o 
   7   7   8      593.16      669.15     17.96 o 
   9   7   8     3558.39     3684.90     83.76 o 
  11   7   8        7.09       74.27     14.85 o 
  13   7   8     1147.42     1015.01     44.56 o 
  15   7   8      520.27      485.23     29.71 o 
  17   7   8      191.17       79.22     19.81 o 
  19   7   8      106.27       94.07     19.81 o 
  21   7   8      359.40      351.54     29.71 o 
  23   7   8      136.39      410.96     39.61 o 
  25   7   8      160.08      257.47     34.66 o 
  27   7   8        0.04      -19.81     19.81 o 
 -28   8   8        4.93      -19.81     19.81 o 
 -26   8   8       14.53       14.85     24.76 o 
 -24   8   8      346.61       49.51     24.76 o 
 -22   8   8       31.37      -19.81     19.81 o 
 -20   8   8     1194.47     1143.75     49.51 o 
 -18   8   8      123.42       74.27     19.81 o 
 -16   8   8     3635.31     3965.98    118.83 o 
 -14   8   8       90.10      163.39     19.81 o 
 -12   8   8      825.75      970.45     39.61 o 
 -10   8   8      138.47      112.72     49.29 o 
  -8   8   8       37.15       18.15      8.58 o 
  -6   8   8      477.30      464.55     27.23 o 
  -4   8   8      456.28      555.25     21.01 o 
  -2   8   8      268.19      342.36     34.66 o 
   0   8   8     5196.06     5558.01    112.03 o 
   2   8   8     1830.14     1815.66    123.78 o 
   4   8   8      196.85       94.34     53.74 o 
   6   8   8      202.32      138.66     30.35 o 
   8   8   8     1067.36     1107.92     43.46 o 
  10   8   8      126.27      271.67    118.83 o 
  12   8   8      936.72      816.96     39.61 o 
  14   8   8      140.98      118.83     19.81 o 
  16   8   8     1153.40      985.31     44.56 o 
  18   8   8      117.30      193.10     24.76 o 
  20   8   8       11.91       34.66     24.76 o 
  22   8   8       92.66      356.49     34.66 o 
  24   8   8      302.99      262.42     34.66 o 
 -25   9   8      187.33        9.90     29.71 o 
 -23   9   8      324.75      168.34     24.76 o 
 -21   9   8        0.01        0.00     24.76 o 
 -19   9   8      128.74      113.88     24.76 o 
 -17   9   8      117.85       54.46     19.81 o 
 -15   9   8      776.99      852.96    103.98 o 
 -13   9   8      839.02      714.03     26.08 o 
 -11   9   8      154.96      158.44     24.76 o 
  -9   9   8      379.77      430.76     29.71 o 
  -7   9   8     1123.61      955.60     39.61 o 
  -5   9   8     1734.47     1709.02     89.12 o 
  -3   9   8     3503.46     3584.96     78.72 o 
  -1   9   8     4023.43     4374.56     92.73 o 
   1   9   8     1717.43     1555.98     44.56 o 
   3   9   8     4264.11     4481.53     76.19 o 
   5   9   8     1711.35     1586.86     56.59 o 
   7   9   8      149.73      172.61     18.83 o 
   9   9   8      155.46      172.28     32.91 o 
  11   9   8      491.22      346.59     29.71 o 
  13   9   8        6.81      -14.85     14.85 o 
  15   9   8       40.81      -14.85     19.81 o 
  17   9   8     1125.47     1084.33     49.51 o 
  19   9   8        1.50      173.30     29.71 o 
  21   9   8      125.98      529.79     39.61 o 
  23   9   8      347.95      465.42     39.61 o 
 -22  10   8       57.19      -19.81     19.81 o 
 -20  10   8       40.07      -14.85     14.85 o 
 -18  10   8      515.88      638.72     39.61 o 
 -16  10   8      415.04      410.96     34.66 o 
 -14  10   8       71.81      -19.81     19.81 o 
 -12  10   8      219.28       89.12     24.76 o 
 -10  10   8     1168.27     1163.55     49.51 o 
  -8  10   8     1330.46     1401.22     59.42 o 
  -6  10   8       36.33      252.52     29.71 o 
  -4  10   8      923.24     1168.50     54.46 o 
  -2  10   8      252.60      292.13     24.76 o 
   0  10   8      423.22      473.90     22.28 o 
   2  10   8     6532.13     7297.47    146.92 o 
   4  10   8      512.19      417.36     30.69 o 
   6  10   8     1297.98     1140.66     53.24 o 
   8  10   8       46.57      108.48     97.93 o 
  10  10   8     1638.99     1866.64     69.32 o 
  12  10   8        0.27      -14.85     14.85 o 
  14  10   8      226.86      247.56     24.76 o 
  16  10   8       15.81       64.37     24.76 o 
  18  10   8        6.76       94.07     24.76 o 
  20  10   8       12.62      346.59     39.61 o 
 -19  11   8       87.56      -24.76     24.76 o 
 -17  11   8      396.01      272.32     34.66 o 
 -15  11   8      415.45      262.42     29.71 o 
 -13  11   8       14.94      -19.81     24.76 o 
 -11  11   8      443.20      609.01     39.61 o 
  -9  11   8       22.52       94.07     24.76 o 
  -7  11   8      256.96      292.13     34.66 o 
  -5  11   8        0.40      -19.81     19.81 o 
  -3  11   8      965.53      980.36     44.56 o 
  -1  11   8       13.74       19.81     19.81 o 
   1  11   8      213.75      406.01     34.66 o 
   3  11   8      208.63      158.44     29.71 o 
   5  11   8       25.19       -3.85     15.47 o 
   7  11   8      253.94      277.92     17.66 o 
   9  11   8       90.29       -4.95     19.81 o 
  11  11   8      294.10      242.61     24.76 o 
  13  11   8      250.17      193.10     24.76 o 
  15  11   8      364.56      435.71     34.66 o 
 -16  12   8      155.20      168.34     29.71 o 
 -14  12   8        6.97       64.37     29.71 o 
 -12  12   8      325.02      534.74     39.61 o 
 -10  12   8        0.17       49.51     24.76 o 
  -8  12   8       65.90       79.22     29.71 o 
  -6  12   8       75.93        0.00     19.81 o 
  -4  12   8       87.65       44.56     29.71 o 
  -2  12   8       29.20       19.81     24.76 o 
   0  12   8        1.81      183.20     29.71 o 
   2  12   8       54.13       64.37     24.76 o 
   4  12   8      696.52      653.57     39.61 o 
   6  12   8      178.42       88.86     24.76 o 
   8  12   8       16.66       54.46     24.76 o 
  -7  13   8      103.64       -4.95     29.71 o 
  -5  13   8       19.26        4.95     24.76 o 
  -3  13   8        0.03      163.39     34.66 o 
  -1  13   8       65.45      376.30     39.61 o 
   1  13   8        2.62       54.46     29.71 o 
   3  13   8       84.74       44.56     29.71 o 
   5  13   8      193.86       84.17     29.71 o 
 -33   1   9       40.65       21.61     47.04 o 
 -31   1   9      109.09      -39.61     51.99 o 
 -29   1   9       12.88       22.28     27.23 o 
 -27   1   9      853.30      844.01     34.66 o 
 -25   1   9      608.81      532.28     21.01 o 
 -23   1   9      274.17      183.73     14.00 o 
 -21   1   9       82.61      215.35     32.18 o 
 -19   1   9        6.81       32.18     12.38 o 
 -17   1   9      325.15      345.15     27.23 o 
 -15   1   9     3517.63     3552.59     73.52 o 
 -13   1   9    19381.66    19834.45    878.85 o 
 -11   1   9     9348.47     9672.74    182.06 o 
  -9   1   9     9358.82     9277.49    175.77 o 
  -7   1   9       18.17       13.86      8.24 o 
  -5   1   9     1038.70      998.28     76.75 o 
  -3   1   9        0.28       29.00     12.38 o 
  -1   1   9     9457.57     8997.50    257.47 o 
   1   1   9     4243.95     4494.10    103.98 o 
   3   1   9     2751.86     2900.74     46.44 o 
   5   1   9      828.23      897.94     17.92 o 
   7   1   9     3389.02     3441.86     70.02 o 
   9   1   9      541.83      641.53     37.13 o 
  11   1   9      791.03      770.50     47.04 o 
  13   1   9      812.76      515.12     17.51 o 
  15   1   9      115.36      102.60     34.66 o 
  17   1   9      860.22      880.67     26.08 o 
  19   1   9      371.57      413.10     29.71 o 
  21   1   9      142.64      134.54     49.51 o 
  23   1   9     2084.32     2000.08     66.84 o 
  25   1   9      306.99      277.47     22.28 o 
  27   1   9      457.84      402.41     34.66 o 
  29   1   9       33.07      -19.81     19.81 o 
  31   1   9      480.01      727.84     39.61 o 
 -34   2   9       52.88      237.87     34.66 o 
 -32   2   9        7.19       70.72     44.56 o 
 -30   2   9      301.43      222.70     39.61 o 
 -28   2   9        8.96       42.09     14.00 o 
 -26   2   9     1361.69     1492.29     64.37 o 
 -24   2   9        5.30       29.71     14.00 o 
 -22   2   9     1155.55     1166.29     35.01 o 
 -20   2   9       71.65       94.72     17.33 o 
 -18   2   9      363.51      373.67     42.09 o 
 -16   2   9       19.56       39.61     10.50 o 
 -14   2   9      501.62      490.38     17.51 o 
 -12   2   9     1359.56     1138.82     31.51 o 
 -10   2   9        3.90       37.17     76.75 o 
  -8   2   9       76.74      166.02     34.66 o 
  -6   2   9    11591.56    10919.32    202.97 o 
  -4   2   9     2307.44     2134.38     47.17 o 
  -2   2   9     5434.79     5479.30    105.03 o 
   0   2   9      385.62      494.42     39.61 o 
   2   2   9     1227.68     1186.38     22.51 o 
   4   2   9       52.90       28.33     11.35 o 
   6   2   9     9894.25    10709.01    160.03 o 
   8   2   9      379.36      355.42     22.28 o 
  10   2   9     3016.36     3303.65     68.20 o 
  12   2   9      441.44      564.31     19.02 o 
  14   2   9     8462.00     8572.74    162.77 o 
  16   2   9       13.55       40.32     22.28 o 
  18   2   9        4.37      -29.71     29.71 o 
  20   2   9      162.02      164.64     49.51 o 
  22   2   9     3192.42     3350.84     71.71 o 
  24   2   9       77.54       92.90     47.04 o 
  26   2   9     1347.93     1544.80     64.37 o 
  28   2   9      166.74      178.25     24.76 o 
  30   2   9       78.17       -9.90     19.81 o 
 -33   3   9       20.01      188.36     22.56 o 
 -31   3   9       95.96      262.80     27.23 o 
 -29   3   9      144.93      259.55     54.46 o 
 -27   3   9      556.48      444.40     22.56 o 
 -25   3   9     2300.73     1968.47     74.27 o 
 -23   3   9       17.22       54.46     14.00 o 
 -21   3   9     1656.24     1765.74     45.11 o 
 -19   3   9     2361.91     2414.19     74.27 o 
 -17   3   9      951.23      827.55     26.08 o 
 -15   3   9        3.00       14.56     17.44 o 
 -13   3   9     8622.36     8636.34    267.37 o 
 -11   3   9     1486.37     1567.09     38.51 o 
  -9   3   9       65.48      117.67     12.38 o 
  -7   3   9     4588.53     4062.97     80.53 o 
  -5   3   9      609.10      647.82     22.28 o 
  -3   3   9     3674.72     3648.62    245.09 o 
  -1   3   9     1310.18     1096.85     28.01 o 
   1   3   9     6911.56     6296.12    203.52 o 
   3   3   9      198.61      221.59     13.12 o 
   5   3   9     3278.89     3362.58     73.37 o 
   7   3   9     5257.32     4922.27     78.10 o 
   9   3   9      779.55      860.17     55.17 o 
  11   3   9     6799.98     7038.92    205.48 o 
  13   3   9        3.25       43.32     12.38 o 
  15   3   9      205.52      263.26     14.85 o 
  17   3   9      592.01      483.69     49.51 o 
  19   3   9       21.48      223.41     99.03 o 
  21   3   9      535.86      450.57     29.71 o 
  23   3   9      927.09      866.48     39.61 o 
  25   3   9      220.62      302.03     29.71 o 
  27   3   9      428.44      698.13     44.56 o 
  29   3   9      103.01       49.51     24.76 o 
 -32   4   9      384.07      527.63    207.95 o 
 -30   4   9       19.88      -64.99     71.79 o 
 -28   4   9      104.22      205.25     19.02 o 
 -26   4   9        5.07       23.88     69.32 o 
 -24   4   9        3.20       41.53     59.42 o 
 -22   4   9      140.61      130.45     14.85 o 
 -20   4   9     3160.76     3125.40     70.02 o 
 -18   4   9       50.73       -2.48     37.13 o 
 -16   4   9     1629.58     1361.15     36.64 o 
 -14   4   9       84.45      111.57     14.85 o 
 -12   4   9       96.05       71.79     34.66 o 
 -10   4   9       10.02        0.00      7.00 o 
  -8   4   9      884.93      825.73     71.79 o 
  -6   4   9      225.78      274.83     11.88 o 
  -4   4   9      100.35       88.33     39.61 o 
  -2   4   9      599.90      700.15     24.76 o 
   0   4   9     7703.38     8442.60    129.45 o 
   2   4   9       48.85      111.07     75.19 o 
   4   4   9    12790.21    14104.91    293.24 o 
   6   4   9      111.52      135.68     21.70 o 
   8   4   9     3370.49     3241.26     97.01 o 
  10   4   9      725.67      622.08     34.66 o 
  12   4   9       47.47       92.20     10.50 o 
  14   4   9     2088.14     2104.30     69.32 o 
  16   4   9     1121.31      901.14     44.56 o 
  18   4   9       70.12       19.81     14.85 o 
  20   4   9      638.27      628.81     34.66 o 
  22   4   9       25.50       54.46     24.76 o 
  24   4   9       43.30      163.39     24.76 o 
  26   4   9      111.68      183.20     29.71 o 
  28   4   9       74.20       74.27     29.71 o 
  30   4   9       36.39      -24.76     24.76 o 
 -31   5   9        0.51      118.83     29.71 o 
 -29   5   9        5.77        4.95     24.76 o 
 -27   5   9      197.25      280.75     64.37 o 
 -25   5   9     1903.02     1840.59     43.48 o 
 -23   5   9      182.43       83.46     47.04 o 
 -21   5   9       88.73       70.39     12.38 o 
 -19   5   9      361.84      300.53     44.56 o 
 -17   5   9       85.25       72.76     11.88 o 
 -15   5   9     3228.21     3050.49     86.65 o 
 -13   5   9      301.14      250.26     14.00 o 
 -11   5   9      273.04      237.66     34.66 o 
  -9   5   9        1.41       -7.43      7.43 o 
  -7   5   9     5286.79     5781.31    111.87 o 
  -5   5   9     3049.27     2422.19     94.07 o 
  -3   5   9      595.63      717.70     38.57 o 
  -1   5   9      232.16      228.99     18.96 o 
   1   5   9     1214.18     1210.33     23.71 o 
   3   5   9     2148.46     2174.87     37.81 o 
   5   5   9     3284.40     3306.32     83.13 o 
   7   5   9     4900.32     4501.56    103.38 o 
   9   5   9     5663.12     6515.90    183.20 o 
  11   5   9     6719.06     6614.93    188.15 o 
  13   5   9    13793.26    14725.14    391.15 o 
  15   5   9     1407.52     1079.38     49.51 o 
  17   5   9     3920.96     3663.96    113.88 o 
  19   5   9       14.36      -14.85     14.85 o 
  21   5   9      199.32      183.20     24.76 o 
  23   5   9       65.98       89.12     19.81 o 
  25   5   9       30.99      158.44     24.76 o 
  27   5   9      191.99      242.61     29.71 o 
  29   5   9        0.24      -24.76     24.76 o 
 -30   6   9       15.00      -19.81     19.81 o 
 -28   6   9       19.27      -24.76     24.76 o 
 -26   6   9      218.05      173.30     29.71 o 
 -24   6   9       60.70      103.98     24.76 o 
 -22   6   9     5123.30     4985.95    153.49 o 
 -20   6   9      239.13      222.23     44.56 o 
 -18   6   9       59.56       94.88     17.33 o 
 -16   6   9      533.20      600.85     22.56 o 
 -14   6   9     1918.61     2150.55     50.68 o 
 -12   6   9      246.45      202.02     17.33 o 
 -10   6   9       13.52       12.54     32.18 o 
  -8   6   9       30.29       48.09     14.85 o 
  -6   6   9     1187.80     1011.47     26.08 o 
  -4   6   9      379.35      339.89     17.09 o 
  -2   6   9      656.00      741.03     18.35 o 
   0   6   9      645.10      707.23     17.96 o 
   2   6   9      155.34      196.50     56.82 o 
   4   6   9      355.96      234.19     11.88 o 
   6   6   9     5163.74     5105.77    111.10 o 
   8   6   9       28.54       49.28     15.23 o 
  10   6   9      750.35      618.91     29.71 o 
  12   6   9      243.22      277.27     24.76 o 
  14   6   9      291.58      178.25     24.76 o 
  16   6   9      229.30      133.68     24.76 o 
  18   6   9       56.82      -14.85     14.85 o 
  20   6   9       81.34       99.03     19.81 o 
  22   6   9        2.04       39.61     19.81 o 
  24   6   9       16.47      158.44     24.76 o 
  26   6   9      226.90      366.40     34.66 o 
  28   6   9       86.28      108.93     29.71 o 
 -29   7   9      256.44      262.42     34.66 o 
 -27   7   9      135.13      277.27     34.66 o 
 -25   7   9       20.87        9.90     24.76 o 
 -23   7   9       31.15       74.27     24.76 o 
 -21   7   9        3.55       19.81     19.81 o 
 -19   7   9      677.63      643.67     34.66 o 
 -17   7   9        1.19       59.60     47.04 o 
 -15   7   9       30.93       17.33     22.28 o 
 -13   7   9      198.99      257.23     76.75 o 
 -11   7   9      310.38      213.95     27.23 o 
  -9   7   9      875.06      716.25     47.04 o 
  -7   7   9      188.63      243.91     10.71 o 
  -5   7   9       18.53      147.87     72.20 o 
  -3   7   9       27.13       85.17     11.88 o 
  -1   7   9      113.60      160.92     19.81 o 
   1   7   9      358.69      302.03     27.23 o 
   3   7   9      231.13      267.12     17.33 o 
   5   7   9      275.74      269.00     33.06 o 
   7   7   9      663.91      644.86     60.40 o 
   9   7   9      416.62      292.27     51.99 o 
  11   7   9     3257.66     2901.46     94.07 o 
  13   7   9     1097.03      955.60     44.56 o 
  15   7   9        9.92      -19.81     19.81 o 
  17   7   9       31.10       29.71     19.81 o 
  19   7   9      252.32      178.25     24.76 o 
  21   7   9      254.45      267.37     29.71 o 
  23   7   9       52.29      198.05     29.71 o 
  25   7   9        6.23       49.51     24.76 o 
 -28   8   9       28.87       94.07     34.66 o 
 -26   8   9       30.37      -19.81     19.81 o 
 -24   8   9      538.73      485.23     34.66 o 
 -22   8   9        0.42        9.90     24.76 o 
 -20   8   9        5.67       24.76     19.81 o 
 -18   8   9       51.62      183.20     24.76 o 
 -16   8   9    10032.57    10090.73    277.27 o 
 -14   8   9       77.23      148.54     19.81 o 
 -12   8   9     1012.25      931.86     56.94 o 
 -10   8   9      289.40      340.47     42.90 o 
  -8   8   9      962.71      936.45     28.01 o 
  -6   8   9       46.46      116.05     47.04 o 
  -4   8   9      812.94      845.37     56.94 o 
  -2   8   9     1941.05     2030.17     56.94 o 
   0   8   9     6501.85     6636.71    155.97 o 
   2   8   9       19.27       -7.43     17.33 o 
   4   8   9        8.01        0.00     44.56 o 
   6   8   9       33.90       22.46     13.46 o 
   8   8   9      771.15      672.02     22.56 o 
  10   8   9      244.49      198.05     19.81 o 
  12   8   9      929.20      717.94     39.61 o 
  14   8   9        0.68       -9.90     19.81 o 
  16   8   9      817.39      866.48     44.56 o 
  18   8   9       60.97       99.03     24.76 o 
  20   8   9        0.00       64.37     24.76 o 
  22   8   9       26.02      153.49     29.71 o 
  24   8   9       69.75      143.59     34.66 o 
 -25   9   9       90.00        4.95     24.76 o 
 -23   9   9        5.68      -24.76     24.76 o 
 -21   9   9      250.79      316.88     34.66 o 
 -19   9   9       67.80       24.76     24.76 o 
 -17   9   9        1.81      138.64     29.71 o 
 -15   9   9      210.33      420.86     29.71 o 
 -13   9   9       40.22       24.76     19.81 o 
 -11   9   9      568.87      737.74     39.61 o 
  -9   9   9      288.43      203.00     19.81 o 
  -7   9   9      970.43      955.60     44.56 o 
  -5   9   9      825.71      769.03     44.56 o 
  -3   9   9       38.81        9.20     39.61 o 
  -1   9   9      646.72      544.08     32.18 o 
   1   9   9     1524.70     1327.21    128.73 o 
   3   9   9     5669.78     5607.24    146.06 o 
   5   9   9      379.91      334.80     38.07 o 
   7   9   9      218.42      134.54     15.47 o 
   9   9   9       58.67      172.35    118.83 o 
  11   9   9      164.19      420.86     29.71 o 
  13   9   9      724.20      772.40     39.61 o 
  15   9   9       87.65        0.00     19.81 o 
  17   9   9      107.12      103.98     24.76 o 
  19   9   9       89.01      232.71     34.66 o 
  21   9   9      117.74      361.44     34.66 o 
 -22  10   9       92.19      148.54     29.71 o 
 -18  10   9      507.52      871.43     49.51 o 
 -16  10   9       32.96      123.78     24.76 o 
 -14  10   9     1167.13     1114.04     54.46 o 
 -12  10   9       25.77      -19.81     19.81 o 
 -10  10   9       44.18       59.42     19.81 o 
  -8  10   9        1.59       -4.95     19.81 o 
  -6  10   9      494.72      673.38     39.61 o 
  -4  10   9       20.52      316.88     29.71 o 
  -2  10   9     3876.08     3951.13    123.78 o 
   0  10   9     1974.73     1974.46     51.99 o 
   2  10   9      234.31      169.00     39.61 o 
   4  10   9       17.19      -52.64     96.55 o 
   6  10   9     1300.52     1212.81     91.60 o 
   8  10   9      443.88      340.89     61.89 o 
  10  10   9       81.97        9.90     19.81 o 
  12  10   9       23.20      -19.81     19.81 o 
  14  10   9      193.69      188.15     24.76 o 
  16  10   9        3.99      -19.81     19.81 o 
  18  10   9      187.10      212.91     34.66 o 
 -19  11   9     1045.92     1163.55     59.42 o 
 -17  11   9        0.05      -24.76     24.76 o 
 -15  11   9        0.43      -24.76     24.76 o 
 -13  11   9       93.63       89.12     29.71 o 
 -11  11   9       90.70       44.56     29.71 o 
  -9  11   9       22.99      188.15     29.71 o 
  -7  11   9      380.63      440.66     34.66 o 
  -5  11   9       69.81       34.66     24.76 o 
  -3  11   9      325.60      118.83     24.76 o 
  -1  11   9      191.75      242.61     29.71 o 
   1  11   9      595.65      658.52     34.66 o 
   3  11   9       89.11      188.15     29.71 o 
   5  11   9       24.70      107.69     94.07 o 
   7  11   9      133.39      231.91    163.39 o 
   9  11   9        4.33       -9.90     24.76 o 
  11  11   9      159.40      222.81     24.76 o 
  13  11   9      161.54       94.07     24.76 o 
  15  11   9       19.71       54.46     24.76 o 
 -14  12   9        1.02      183.20     29.71 o 
 -12  12   9      214.12      455.52     39.61 o 
 -10  12   9       87.31      237.66     34.66 o 
  -8  12   9      707.77      955.60     54.46 o 
  -6  12   9      106.52      -24.76     24.76 o 
  -4  12   9      270.51      297.08     34.66 o 
  -2  12   9        4.06      113.88     29.71 o 
   0  12   9       73.47      272.32     34.66 o 
   2  12   9       86.34      212.91     29.71 o 
   4  12   9        9.97      -19.81     19.81 o 
   6  12   9        8.04      -19.81     19.81 o 
   8  12   9      126.59      158.44     34.66 o 
  -5  13   9       59.30       14.85     24.76 o 
  -3  13   9       15.30      -19.81     19.81 o 
  -1  13   9       13.08      222.81     34.66 o 
   1  13   9        6.54      198.05     34.66 o 
 -34   0  10      317.71      128.73     29.71 o 
 -32   0  10      161.20       39.61     24.76 o 
 -30   0  10       99.62       59.42     24.76 o 
 -28   0  10      533.41      544.64     34.66 o 
 -26   0  10       51.09      -14.85     14.85 o 
 -24   0  10       33.73       44.56     19.81 o 
 -22   0  10       26.50      108.93     19.81 o 
 -20   0  10       97.49      153.49     19.81 o 
 -18   0  10       56.69       39.61     14.85 o 
 -16   0  10       74.29       74.27     14.85 o 
 -14   0  10     8345.26     8565.73    232.71 o 
 -12   0  10    30733.62    33317.24    851.62 o 
 -10   0  10    13435.98    13556.64    356.49 o 
  -8   0  10    50839.12    48938.57   1237.82 o 
  -6   0  10        0.08       39.61     14.85 o 
  -4   0  10       61.06       99.03      9.90 o 
  -2   0  10     1388.01     1218.02     44.56 o 
   0   0  10     7886.74     7946.82    212.91 o 
   2   0  10       44.41      143.59     14.85 o 
   4   0  10       40.15       44.56      9.90 o 
   6   0  10      277.19      302.03     19.81 o 
   8   0  10     4383.42     4560.14    128.73 o 
  10   0  10      385.81      262.42     19.81 o 
  12   0  10     4086.00     3812.49    113.88 o 
  14   0  10     1151.93     1034.82     39.61 o 
  16   0  10    18346.19    19404.11    505.03 o 
  18   0  10      260.12      242.61     19.81 o 
  20   0  10    21405.06    20795.43    539.69 o 
  22   0  10      343.98      351.54     24.76 o 
  24   0  10     1037.34     1118.99     49.51 o 
  26   0  10        0.04       59.42     24.76 o 
  28   0  10      174.04       89.12     24.76 o 
  30   0  10       33.78      -14.85     14.85 o 
 -33   1  10       12.50       -8.66     96.55 o 
 -31   1  10        8.96      -17.33     76.75 o 
 -29   1  10       23.05       53.29     76.75 o 
 -27   1  10      737.67      785.43     79.22 o 
 -25   1  10      255.22      244.22    103.98 o 
 -23   1  10       63.29      152.96     44.56 o 
 -21   1  10     1222.64     1177.64     56.94 o 
 -19   1  10      769.18      720.70     44.56 o 
 -17   1  10      939.19      950.88     28.01 o 
 -15   1  10     2714.27     2917.42    126.26 o 
 -13   1  10       74.77       51.88     22.28 o 
 -11   1  10       29.76       32.18     12.38 o 
  -9   1  10     1316.19     1410.66     36.64 o 
  -7   1  10     6661.34     6840.32    133.04 o 
  -5   1  10      141.11      121.76     10.50 o 
  -3   1  10     2374.82     2295.14     49.02 o 
  -1   1  10     2006.16     1838.44     89.12 o 
   1   1  10     1456.92     1502.82     35.01 o 
   3   1  10     2999.43     3126.95     50.45 o 
   5   1  10     1455.74     1741.78     29.14 o 
   7   1  10     1423.16     1302.21     56.94 o 
   9   1  10       28.12       36.31      8.24 o 
  11   1  10     2547.96     2654.20     57.69 o 
  13   1  10     1552.29     1494.41     36.64 o 
  15   1  10      626.96      590.43     19.02 o 
  17   1  10      139.77      268.45     47.04 o 
  19   1  10      133.47       95.88     42.09 o 
  21   1  10     1964.60     1750.89     43.66 o 
  23   1  10     1918.43     1953.54     49.02 o 
  25   1  10       79.58      157.45     29.71 o 
  27   1  10       14.26       81.89     86.65 o 
  29   1  10       14.83      -24.76     24.76 o 
 -34   2  10      101.78      243.78    225.28 o 
 -32   2  10        2.05       76.87    151.01 o 
 -30   2  10      216.86      245.58     64.37 o 
 -28   2  10        0.07       47.39     89.12 o 
 -26   2  10      897.88      692.54     54.46 o 
 -24   2  10      168.00      154.62     49.51 o 
 -22   2  10     3645.62     3414.13     77.02 o 
 -20   2  10       25.78       37.79     12.38 o 
 -18   2  10     2418.75     2243.78    103.98 o 
 -16   2  10     3320.90     3434.02     73.52 o 
 -14   2  10    10474.18    11136.98    171.47 o 
 -12   2  10      421.81      284.14     69.32 o 
 -10   2  10        1.20       21.07     24.76 o 
  -8   2  10      194.23      173.30     51.99 o 
  -6   2  10     3294.38     3850.45     78.72 o 
  -4   2  10       56.06       55.17     39.61 o 
  -2   2  10     1133.76     1351.99     31.51 o 
   0   2  10      175.13      168.93     10.50 o 
   2   2  10    26183.15    27268.17    400.15 o 
   4   2  10      345.59      260.06     15.73 o 
   6   2  10      653.57      861.89     19.93 o 
   8   2  10      939.80      737.97     22.56 o 
  10   2  10      732.21      541.56     51.99 o 
  12   2  10      632.97      460.68     17.51 o 
  14   2  10     2013.14     2096.45     47.17 o 
  16   2  10      265.55      197.91     11.88 o 
  18   2  10     1113.61     1085.28     30.93 o 
  20   2  10       39.33        9.90     29.71 o 
  22   2  10        1.87      144.73     59.42 o 
  24   2  10        5.83       89.12     19.81 o 
  26   2  10       66.97      232.71     29.71 o 
  28   2  10       84.22      153.49     24.76 o 
  30   2  10       15.58      -24.76     24.76 o 
 -33   3  10       10.03       38.76     51.99 o 
 -31   3  10      508.73      535.20     74.27 o 
 -29   3  10      193.29      192.84     29.71 o 
 -27   3  10       53.34       29.71     14.85 o 
 -25   3  10      825.68      762.52     56.94 o 
 -23   3  10      612.10      591.07     29.71 o 
 -21   3  10      384.95      418.69     19.02 o 
 -19   3  10      471.77      561.41     71.79 o 
 -17   3  10     2972.07     3152.83     70.29 o 
 -15   3  10        5.07       22.28     22.28 o 
 -13   3  10       93.30      121.29     19.81 o 
 -11   3  10     1771.84     1612.92    118.83 o 
  -9   3  10     2794.22     2901.67     63.02 o 
  -7   3  10        2.76      -16.83     34.66 o 
  -5   3  10     4438.74     4692.00     86.79 o 
  -3   3  10    16777.85    18545.20    337.84 o 
  -1   3  10     2520.01     2393.48     69.32 o 
   1   3  10     3099.53     2533.32     42.69 o 
   3   3  10     1474.78     2066.51     35.93 o 
   5   3  10     1463.61     1175.00     26.04 o 
   7   3  10      460.27      424.43     44.67 o 
   9   3  10     2411.22     2423.39    106.45 o 
  11   3  10      214.43      303.91     69.32 o 
  13   3  10      607.56      544.64     19.02 o 
  15   3  10      251.38      299.28     37.13 o 
  17   3  10       11.67        3.30     42.09 o 
  19   3  10      503.27      401.05     29.71 o 
  21   3  10        3.67        0.00     19.81 o 
  23   3  10      352.88      425.81     29.71 o 
  25   3  10       41.17      173.30     24.76 o 
  27   3  10     1006.96     1128.89     54.46 o 
  29   3  10      268.15      316.88     34.66 o 
 -32   4  10        4.19      -80.21    103.98 o 
 -30   4  10      130.07       45.15     64.37 o 
 -28   4  10      355.18      237.40     94.07 o 
 -26   4  10        8.34       -6.37     27.23 o 
 -24   4  10        0.54      113.88     17.51 o 
 -22   4  10      107.74      126.02     19.20 o 
 -20   4  10      140.18      104.46     17.33 o 
 -18   4  10      535.77      451.06     21.01 o 
 -16   4  10      851.31      745.53     26.08 o 
 -14   4  10       56.70       34.66     10.50 o 
 -12   4  10        0.25       21.07     24.76 o 
 -10   4  10       80.94      142.67     34.66 o 
  -8   4  10    13852.29    15818.82    292.33 o 
  -6   4  10      351.07      272.46     54.46 o 
  -4   4  10       13.62        0.00      9.90 o 
  -2   4  10      101.84      111.90     10.50 o 
   0   4  10     1295.95     1355.92     52.69 o 
   2   4  10      349.01      404.72     46.38 o 
   4   4  10     1443.30     1602.39     37.78 o 
   6   4  10      111.78      127.58     35.91 o 
   8   4  10     5535.76     6081.76     95.26 o 
  10   4  10       23.76       38.90     61.89 o 
  12   4  10     5895.58     6383.38    160.92 o 
  14   4  10       49.81       14.85     14.85 o 
  16   4  10     6192.14     6015.82    173.30 o 
  18   4  10       34.89       19.81     19.81 o 
  20   4  10      103.36       34.66     19.81 o 
  22   4  10       16.39       -4.95     19.81 o 
  24   4  10       18.74       49.51     24.76 o 
  26   4  10       52.93      207.95     29.71 o 
  28   4  10      556.76      762.50     49.51 o 
 -31   5  10      255.41      222.81     34.66 o 
 -29   5  10      125.96      271.63     59.42 o 
 -27   5  10      324.74      425.81     34.66 o 
 -25   5  10      479.39      599.73     47.04 o 
 -23   5  10        8.96      -29.71     29.71 o 
 -21   5  10      614.88      696.97     89.12 o 
 -19   5  10      202.36      233.07     54.46 o 
 -17   5  10      118.67      105.21     24.76 o 
 -15   5  10     1695.17     1660.91    108.93 o 
 -13   5  10        4.27      -14.85     14.85 o 
 -11   5  10        4.12       15.84     19.81 o 
  -9   5  10       32.64      103.46     29.71 o 
  -7   5  10     2364.10     2542.38     69.32 o 
  -5   5  10     5000.22     5221.78    103.24 o 
  -3   5  10      189.23      297.44     15.26 o 
  -1   5  10      225.90      218.74     24.72 o 
   1   5  10        3.59      112.20     15.94 o 
   3   5  10      380.99      458.70     29.93 o 
   5   5  10       35.55       55.56     58.61 o 
   7   5  10      235.01      181.02     66.84 o 
   9   5  10     4359.30     4609.65    138.64 o 
  11   5  10     5223.90     5421.66    158.44 o 
  13   5  10     1188.83     1044.72     44.56 o 
  15   5  10     5398.21     4941.39    148.54 o 
  17   5  10      100.20       99.03     24.76 o 
  19   5  10     1474.66     1371.51     54.46 o 
  21   5  10      574.81      584.25     34.66 o 
  23   5  10        1.78      -19.81     19.81 o 
  25   5  10        9.00      148.54     24.76 o 
  27   5  10       13.10      232.71     29.71 o 
 -30   6  10       35.58      143.59     34.66 o 
 -28   6  10       25.02       69.32     24.76 o 
 -26   6  10      617.61      678.33     39.61 o 
 -24   6  10       17.59      183.20     24.76 o 
 -22   6  10       35.45        9.90     14.00 o 
 -20   6  10       83.57      109.57     74.27 o 
 -18   6  10      552.43      541.69     29.71 o 
 -16   6  10      354.60      330.44     81.70 o 
 -14   6  10      345.69      339.62     17.51 o 
 -12   6  10      279.22      311.04     64.37 o 
 -10   6  10     2848.55     2832.31     86.65 o 
  -8   6  10        3.57       61.07     10.50 o 
  -6   6  10     9859.52    10097.78    188.96 o 
  -4   6  10      132.61       57.86     20.21 o 
  -2   6  10     2095.57     2239.81     41.86 o 
   0   6  10      206.01      185.44     12.20 o 
   2   6  10      383.84      308.80     19.81 o 
   4   6  10      205.94      237.47     47.04 o 
   6   6  10     4057.63     4175.78     85.72 o 
   8   6  10        4.91      -19.81     19.81 o 
  10   6  10     1433.19     1257.63     49.51 o 
  12   6  10      310.78      331.74     24.76 o 
  14   6  10    22126.13    21374.72    559.50 o 
  16   6  10        0.43      108.93     19.81 o 
  18   6  10     1385.94     1396.26     59.42 o 
  20   6  10       39.89       -4.95     19.81 o 
  22   6  10      586.90      470.37     34.66 o 
  24   6  10        5.81      188.15     29.71 o 
  26   6  10       78.25      326.79     39.61 o 
 -29   7  10        6.97      193.10     34.66 o 
 -27   7  10       73.07      406.01     34.66 o 
 -25   7  10      292.91      420.86     34.66 o 
 -23   7  10      770.70      836.77     44.56 o 
 -21   7  10      238.03      262.42     24.76 o 
 -19   7  10       92.29      128.73     24.76 o 
 -17   7  10     1618.54     1609.16     51.99 o 
 -15   7  10      473.89      388.22     24.76 o 
 -13   7  10      130.09       83.41     37.13 o 
 -11   7  10       66.47       61.95     79.22 o 
  -9   7  10     1124.43     1044.10     99.03 o 
  -7   7  10        0.75      108.02     56.23 o 
  -5   7  10     1149.39     1139.54     60.51 o 
  -3   7  10      122.38      148.49     11.88 o 
  -1   7  10      144.77      165.91     14.00 o 
   1   7  10      958.58     1121.91     31.51 o 
   3   7  10     3781.36     3814.10     80.30 o 
   5   7  10      922.96     1042.64     30.93 o 
   7   7  10       79.65       89.75     17.33 o 
   9   7  10      139.31      161.87     14.00 o 
  11   7  10      805.62      965.50     44.56 o 
  13   7  10      247.16      401.05     29.71 o 
  15   7  10      408.22      257.47     29.71 o 
  17   7  10       21.25       39.61     24.76 o 
  19   7  10       18.85        4.95     19.81 o 
  21   7  10       66.42      148.54     29.71 o 
  23   7  10       28.85       74.27     24.76 o 
  25   7  10       36.29      168.34     29.71 o 
 -26   8  10      341.87      574.35     44.56 o 
 -22   8  10      459.58      693.18     39.61 o 
 -20   8  10     2526.43     2450.89     84.17 o 
 -18   8  10       15.91      158.44     24.76 o 
 -16   8  10      496.92      366.40     29.71 o 
 -14   8  10      521.23      539.69     34.66 o 
 -12   8  10     1563.59     1294.11    123.78 o 
 -10   8  10     1846.01     1627.46     63.38 o 
  -8   8  10      777.47      732.39    108.93 o 
  -6   8  10      696.81      749.74     39.61 o 
  -4   8  10      533.92      482.44     19.81 o 
  -2   8  10      233.56      208.21     32.18 o 
   0   8  10     2290.51     2267.96     52.52 o 
   2   8  10      777.77      685.32     24.76 o 
   4   8  10      236.45      224.38     61.89 o 
   6   8  10       51.74        0.00     10.50 o 
   8   8  10     4813.55     4824.49    212.91 o 
  10   8  10      711.71      623.86     34.66 o 
  12   8  10      905.20      955.60     44.56 o 
  14   8  10      492.12      554.54     34.66 o 
  16   8  10        0.08      113.88     24.76 o 
  18   8  10        4.36      -19.81     19.81 o 
  20   8  10       12.29      -19.81     19.81 o 
  22   8  10      116.74      237.66     29.71 o 
 -25   9  10       23.84      297.08     34.66 o 
 -23   9  10      337.53      579.30     39.61 o 
 -21   9  10       53.98      198.05     29.71 o 
 -19   9  10      346.14      460.47     29.71 o 
 -17   9  10       31.12      168.34     29.71 o 
 -13   9  10      373.81      505.03     34.66 o 
 -11   9  10     3624.57     3738.23    118.83 o 
  -9   9  10        0.16      -19.81     19.81 o 
  -7   9  10       15.24      102.04     14.00 o 
  -5   9  10     1196.69     1282.40     37.13 o 
  -3   9  10     1477.45     1454.38     40.15 o 
  -1   9  10      403.32      281.32     49.51 o 
   1   9  10     4354.55     4363.16     92.73 o 
   3   9  10      403.56      320.37     37.13 o 
   5   9  10       17.91      -17.33     27.23 o 
   7   9  10      377.05      262.80     27.23 o 
   9   9  10        3.82       23.96     42.09 o 
  11   9  10       80.86      207.95     24.76 o 
  13   9  10        0.18      138.64     29.71 o 
  15   9  10      311.57      247.56     24.76 o 
  17   9  10        2.89      -14.85     14.85 o 
  19   9  10       27.57      -19.81     19.81 o 
  21   9  10        8.36      123.78     29.71 o 
 -18  10  10      388.84      599.11     44.56 o 
 -16  10  10       28.64      -19.81     19.81 o 
 -14  10  10     1794.80     1767.61     69.32 o 
 -12  10  10       79.49      -19.81     19.81 o 
 -10  10  10      246.51      178.25     24.76 o 
  -8  10  10      590.35      658.52     34.66 o 
  -6  10  10      122.03      282.22     29.71 o 
  -4  10  10      203.53      212.91     24.76 o 
  -2  10  10     1070.18     1038.04     89.12 o 
   0  10  10      188.17      255.10     99.03 o 
   2  10  10      252.01      208.69    148.54 o 
   4  10  10       29.40       21.04     34.66 o 
   6  10  10       15.93      -14.00     14.00 o 
   8  10  10       30.92       89.12     44.56 o 
  10  10  10       81.52      321.83     34.66 o 
  12  10  10       53.07       69.32     24.76 o 
  14  10  10       57.18      128.73     24.76 o 
  16  10  10        3.19      -19.81     19.81 o 
  18  10  10       74.62      -19.81     19.81 o 
 -17  11  10       65.80      -24.76     24.76 o 
 -15  11  10      355.43      252.52     34.66 o 
 -13  11  10        0.01        4.95     24.76 o 
 -11  11  10      109.88       94.07     29.71 o 
  -9  11  10      144.83      247.56     29.71 o 
  -7  11  10      191.71      188.15     29.71 o 
  -5  11  10      326.94      282.22     34.66 o 
  -3  11  10       25.05       14.85     24.76 o 
  -1  11  10        4.34      -14.85     14.85 o 
   1  11  10        0.07      118.83     24.76 o 
   3  11  10        0.11       44.56     24.76 o 
   5  11  10      404.98      328.66     24.76 o 
   7  11  10        0.34      116.45    116.36 o 
   9  11  10        2.37      222.81     34.66 o 
  11  11  10      172.19      118.83     29.71 o 
  13  11  10      110.13      -24.76     24.76 o 
 -12  12  10       60.70      198.05     39.61 o 
 -10  12  10      516.60      762.50     49.51 o 
  -8  12  10       57.59      128.73     29.71 o 
  -6  12  10       77.76      -14.85     24.76 o 
  -4  12  10       25.02      -19.81     19.81 o 
  -2  12  10      140.35       39.61     24.76 o 
   0  12  10        6.92      183.20     29.71 o 
   2  12  10       52.10      183.20     34.66 o 
   4  12  10       25.08       99.03     29.71 o 
   6  12  10        7.75      -14.85     14.85 o 
   8  12  10       37.76       94.07     29.71 o 
 -33   1  11        8.05       45.73    198.05 o 
 -31   1  11        1.18      -74.27    155.97 o 
 -29   1  11      554.65      507.41     34.66 o 
 -27   1  11      252.61      255.79     91.60 o 
 -25   1  11      285.68      276.39     56.94 o 
 -23   1  11      584.22      665.96     24.51 o 
 -21   1  11      830.74      795.31     28.01 o 
 -19   1  11      835.48      769.01     26.08 o 
 -17   1  11     4122.44     3908.45    151.01 o 
 -15   1  11       11.30       36.74     39.61 o 
 -13   1  11     4441.73     4496.78     93.12 o 
 -11   1  11      550.75      572.23     24.76 o 
  -9   1  11     5339.75     5811.93    104.07 o 
  -7   1  11     1333.58     1237.82     35.01 o 
  -5   1  11     2609.26     3251.04     68.20 o 
  -3   1  11      444.36      275.10     51.99 o 
  -1   1  11       60.42      204.19     19.81 o 
   1   1  11     1361.81     1596.03     81.70 o 
   3   1  11      323.70      267.75     39.77 o 
   5   1  11     2236.26     2102.33     56.72 o 
   7   1  11     5552.33     5481.12    108.53 o 
   9   1  11     4103.58     4043.80     82.22 o 
  11   1  11     1377.06     1421.02     36.64 o 
  13   1  11      185.83      213.23     51.99 o 
  15   1  11     3089.03     3018.89     66.52 o 
  17   1  11       14.49       77.20     32.18 o 
  19   1  11      597.76      498.30     39.61 o 
  21   1  11      949.01      841.75     28.01 o 
  23   1  11     3388.43     3323.56     73.52 o 
  25   1  11       29.89      228.37     94.07 o 
  27   1  11        6.08      252.52     29.71 o 
  29   1  11        0.99      178.25     34.66 o 
 -32   2  11       22.54       41.78    185.67 o 
 -30   2  11     1179.99      965.73     94.07 o 
 -28   2  11      259.62      260.86    133.68 o 
 -26   2  11      319.27      304.90     56.94 o 
 -24   2  11       86.95       14.85     14.00 o 
 -22   2  11      636.41      607.65     22.56 o 
 -20   2  11      277.22      291.78     17.33 o 
 -18   2  11     9587.07     8852.18    173.28 o 
 -16   2  11     2020.05     1892.05     52.36 o 
 -14   2  11     7496.41     7378.23    203.00 o 
 -12   2  11       36.52       53.83     19.81 o 
 -10   2  11     1689.83     1912.06     51.99 o 
  -8   2  11      676.44      591.65     27.43 o 
  -6   2  11     5692.56     5962.95    117.25 o 
  -4   2  11      109.31      193.23     14.00 o 
  -2   2  11    13979.35    13811.53    255.51 o 
   0   2  11      120.81       85.37     17.33 o 
   2   2  11       25.72       98.04     23.11 o 
   4   2  11     3513.78     3588.63     58.75 o 
   6   2  11     3486.22     3906.40     62.37 o 
   8   2  11        0.05       14.85      9.90 o 
  10   2  11     7570.63     7727.54    148.77 o 
  12   2  11     1230.52     1290.51     33.12 o 
  14   2  11      243.24      224.57     19.81 o 
  16   2  11      116.04      210.73     39.61 o 
  18   2  11      648.08      646.27     22.56 o 
  20   2  11       81.88       76.14     32.18 o 
  22   2  11      439.69      336.69     24.76 o 
  24   2  11      123.14       99.03     24.76 o 
  26   2  11        3.77       94.07     24.76 o 
  28   2  11        1.12      203.00     29.71 o 
 -33   3  11        1.62      -24.76     24.76 o 
 -31   3  11      815.99      783.29     51.99 o 
 -29   3  11        0.52      -39.61     39.61 o 
 -27   3  11      254.26      123.68     54.46 o 
 -25   3  11      209.39      201.29     17.51 o 
 -23   3  11        0.81        4.95     17.33 o 
 -21   3  11      499.05      450.09     22.28 o 
 -19   3  11     1422.70     1045.30     26.58 o 
 -17   3  11      341.92      473.33     37.13 o 
 -15   3  11      840.19      718.81     81.70 o 
 -13   3  11      189.86      226.26     64.37 o 
 -11   3  11        3.53      -23.77     44.56 o 
  -9   3  11      274.99      324.17     15.47 o 
  -7   3  11      307.69      580.53     19.02 o 
  -5   3  11      669.91      779.90     24.51 o 
  -3   3  11     4815.87     5160.31    101.53 o 
  -1   3  11      464.58      514.29     19.81 o 
   1   3  11     2621.49     2850.10     48.43 o 
   3   3  11      192.49      211.07     12.10 o 
   5   3  11        0.23       92.38     42.78 o 
   7   3  11     4209.48     4183.26     80.39 o 
   9   3  11      178.60      186.87     32.18 o 
  11   3  11      130.17      122.05     11.88 o 
  13   3  11     3799.88     3707.38    118.83 o 
  15   3  11      332.77      440.27     44.56 o 
  17   3  11       45.54       79.22     19.81 o 
  19   3  11       20.94      108.93     19.81 o 
  21   3  11      100.40       84.17     19.81 o 
  23   3  11      114.83      108.93     24.76 o 
  25   3  11        8.38       49.51     24.76 o 
  27   3  11        2.87      198.05     29.71 o 
  29   3  11       25.32      237.66     34.66 o 
 -32   4  11      212.74      125.00     34.66 o 
 -30   4  11        2.57      -22.28     22.28 o 
 -28   4  11        3.36       17.05     64.37 o 
 -26   4  11      354.93      239.31     71.79 o 
 -24   4  11     6510.48     6061.38    163.62 o 
 -22   4  11      131.58      213.32     19.81 o 
 -20   4  11      565.64      500.89     22.56 o 
 -18   4  11      297.12      183.20     15.47 o 
 -16   4  11     1103.35     1175.87     33.12 o 
 -14   4  11        4.07       -5.56     54.46 o 
 -12   4  11      114.71      122.51     29.71 o 
 -10   4  11      259.25      262.13     34.66 o 
  -8   4  11       27.55        6.93     14.85 o 
  -6   4  11       67.20       50.97     17.33 o 
  -4   4  11     4562.41     4814.25    146.06 o 
  -2   4  11      521.98      475.38     17.51 o 
   0   4  11        2.97       30.61     10.29 o 
   2   4  11      577.55      586.40     25.01 o 
   4   4  11     1192.64     1254.15     25.41 o 
   6   4  11     1387.21     1511.14     80.29 o 
   8   4  11    19525.99    21472.77    319.21 o 
  10   4  11      244.29      282.98     15.47 o 
  12   4  11     2568.69     2510.30     84.17 o 
  14   4  11       20.88       49.51     14.85 o 
  16   4  11       24.34       99.03     19.81 o 
  18   4  11       27.87      -14.85     14.85 o 
  20   4  11      224.61      242.61     29.71 o 
  22   4  11       21.39      -14.85     14.85 o 
  24   4  11        0.40       19.81     19.81 o 
  26   4  11        0.23      148.54     29.71 o 
  28   4  11      192.63      554.54     39.61 o 
 -31   5  11        0.45       59.42     29.71 o 
 -29   5  11      241.15      247.56     34.66 o 
 -27   5  11      333.75      283.09     22.56 o 
 -25   5  11      155.70      197.55     99.03 o 
 -23   5  11       67.58       87.20     71.79 o 
 -21   5  11     2036.97     1943.55     69.32 o 
 -19   5  11       24.86       -7.43     22.28 o 
 -17   5  11     2667.88     2551.13     61.19 o 
 -15   5  11       68.84        7.43     17.33 o 
 -13   5  11      156.89      141.11     81.70 o 
 -11   5  11      778.06      771.32     54.46 o 
  -9   5  11     2307.55     2451.19    148.54 o 
  -7   5  11     5545.04     5717.68    128.73 o 
  -5   5  11     3540.15     3602.86     61.89 o 
  -3   5  11      211.24      342.60     16.57 o 
  -1   5  11      712.90      875.11     20.01 o 
   1   5  11      882.91      919.64     58.66 o 
   3   5  11     1854.79     1807.12     33.05 o 
   5   5  11      105.67      101.72     42.65 o 
   7   5  11      848.83      824.49     42.09 o 
   9   5  11       69.87      108.93     19.81 o 
  11   5  11     6319.44     6327.75    183.20 o 
  13   5  11      331.22      277.27     24.76 o 
  15   5  11      976.24      787.26     39.61 o 
  17   5  11     1043.96     1044.72     49.51 o 
  19   5  11       41.64       59.42     24.76 o 
  21   5  11     1327.08     1252.68     54.46 o 
  23   5  11        7.58        4.95     19.81 o 
  25   5  11      861.28      955.60     49.51 o 
  27   5  11       58.22      386.20     44.56 o 
 -30   6  11        4.04      -24.76     24.76 o 
 -28   6  11       26.05       14.85     24.76 o 
 -26   6  11      278.89      247.56     29.71 o 
 -24   6  11       47.24       84.17     24.76 o 
 -22   6  11     1366.13     1359.75     96.55 o 
 -20   6  11       47.21       18.70     15.47 o 
 -18   6  11     1093.00     1033.35     32.18 o 
 -16   6  11      104.25       91.67     14.00 o 
 -14   6  11     2204.21     2216.17     52.52 o 
 -12   6  11       32.69       73.98     19.81 o 
 -10   6  11       74.97      184.99     34.66 o 
  -8   6  11      387.88      476.34     39.61 o 
  -6   6  11      380.31      318.64     66.84 o 
  -4   6  11      138.77      116.14     19.20 o 
  -2   6  11     5839.15     5981.10     96.21 o 
   0   6  11      406.25      370.46     20.05 o 
   2   6  11      232.78      192.96     47.04 o 
   4   6  11      145.79      187.12     27.23 o 
   6   6  11     2744.24     2701.69     61.19 o 
   8   6  11     1450.31     1692.96     79.22 o 
  10   6  11       17.08      123.78     19.81 o 
  12   6  11     1929.40     1861.69     64.37 o 
  14   6  11      889.88      896.18     39.61 o 
  16   6  11      129.74      212.91     24.76 o 
  18   6  11      781.11      866.48     49.51 o 
  20   6  11      138.18       49.51     19.81 o 
  22   6  11       79.49       34.66     24.76 o 
  24   6  11       41.42      -19.81     24.76 o 
  26   6  11      218.40      485.23     39.61 o 
 -27   7  11       21.98       39.61     29.71 o 
 -25   7  11      104.36      173.30     29.71 o 
 -23   7  11      658.70      688.23     39.61 o 
 -21   7  11      586.52      673.38     39.61 o 
 -19   7  11     2664.28     2733.11     94.07 o 
 -17   7  11      124.44      170.31     15.47 o 
 -15   7  11       80.54      -19.81     19.81 o 
 -13   7  11        0.42       12.38     10.50 o 
 -11   7  11     2244.99     2277.62    178.25 o 
  -9   7  11       75.26      164.29     61.89 o 
  -7   7  11      393.44      467.70     23.97 o 
  -5   7  11      488.35      571.51     34.66 o 
  -3   7  11     1065.19     1018.91     56.94 o 
  -1   7  11     1154.11     1301.45     36.64 o 
   1   7  11     2195.23     2026.00    108.93 o 
   3   7  11      766.24      724.99     22.56 o 
   5   7  11      944.55     1135.23     56.94 o 
   7   7  11     1947.48     1908.60    111.40 o 
   9   7  11     4483.17     4270.04     89.23 o 
  11   7  11     1618.22     1480.44     54.46 o 
  13   7  11        6.62      108.93     19.81 o 
  15   7  11       20.01       99.03     19.81 o 
  17   7  11       11.84       39.61     24.76 o 
  19   7  11       58.30       -9.90     19.81 o 
  21   7  11      166.88        0.00     24.76 o 
  23   7  11       87.40      272.32     34.66 o 
 -26   8  11        0.01       99.03     34.66 o 
 -24   8  11      169.16      203.00     34.66 o 
 -22   8  11       26.74       34.66     24.76 o 
 -20   8  11       19.39       -4.95     19.81 o 
 -18   8  11      147.75      148.54     24.76 o 
 -16   8  11      554.71      401.05     29.71 o 
 -14   8  11        2.21       45.01    113.88 o 
 -12   8  11     1023.98      833.45    103.98 o 
 -10   8  11        7.34       32.18     14.00 o 
  -8   8  11      732.39      714.76     44.56 o 
  -6   8  11      110.47       44.56     14.00 o 
  -4   8  11     1340.85     1144.28     35.01 o 
  -2   8  11      449.36      412.45     24.76 o 
   0   8  11     2352.60     2568.26    113.88 o 
   2   8  11     1088.13      948.43     29.61 o 
   4   8  11     3306.73     3299.23     74.27 o 
   6   8  11     1866.74     1875.07    151.01 o 
   8   8  11      839.93      592.93     27.23 o 
  10   8  11       22.56       59.42     19.81 o 
  12   8  11     1057.98     1024.92     44.56 o 
  14   8  11       73.32      292.13     29.71 o 
  16   8  11       30.21       64.37     24.76 o 
  18   8  11        5.42        4.95     24.76 o 
  20   8  11       29.75      -19.81     19.81 o 
  22   8  11        1.63        0.00     24.76 o 
 -23   9  11      387.85      376.30     34.66 o 
 -21   9  11     1034.22     1010.06     49.51 o 
 -19   9  11       69.83       64.37     29.71 o 
 -13   9  11      757.96      836.77     44.56 o 
 -11   9  11     1702.67     1728.00     69.32 o 
  -9   9  11      474.26      460.47     29.71 o 
  -7   9  11      677.95      728.65    116.36 o 
  -5   9  11      274.83      365.86     37.13 o 
  -3   9  11      271.71      278.69     19.81 o 
  -1   9  11       35.81       76.82     22.28 o 
   1   9  11     3524.74     3407.12     81.70 o 
   3   9  11      373.08      381.51     21.01 o 
   5   9  11        6.07        9.90     39.61 o 
   7   9  11      854.37      642.26     61.89 o 
   9   9  11        2.78      -11.88     11.88 o 
  11   9  11        2.85      123.78     24.76 o 
  13   9  11      432.89      485.23     39.61 o 
  15   9  11      112.13       74.27     29.71 o 
  17   9  11        9.04      -19.81     19.81 o 
  19   9  11       15.54      -19.81     19.81 o 
 -18  10  11      168.47      277.27     39.61 o 
 -16  10  11       52.58      262.42     29.71 o 
 -14  10  11        9.80       79.22     29.71 o 
 -12  10  11       41.09       -9.90     24.76 o 
 -10  10  11     2449.64     2376.62     84.17 o 
  -8  10  11      756.08      742.69     39.61 o 
  -6  10  11      485.50      712.99     39.61 o 
  -4  10  11      422.16      435.71     34.66 o 
  -2  10  11       24.20       45.27     91.60 o 
   0  10  11       21.89       93.43     96.55 o 
   2  10  11      806.44      647.77     79.22 o 
   4  10  11        1.43      -54.46     54.46 o 
   6  10  11      111.38      139.90     64.37 o 
   8  10  11      419.77      433.37     21.01 o 
  10  10  11      100.31      257.47     34.66 o 
  12  10  11        6.10      247.56     29.71 o 
  14  10  11       43.51       54.46     24.76 o 
  16  10  11       25.33      -19.81     19.81 o 
 -17  11  11        8.71      -19.81     19.81 o 
 -15  11  11        1.08       -9.90     24.76 o 
 -13  11  11       11.91      -19.81     19.81 o 
 -11  11  11       58.33       24.76     24.76 o 
  -9  11  11       30.69       54.46     29.71 o 
  -7  11  11      433.62      410.96     34.66 o 
  -5  11  11       18.51      -24.76     29.71 o 
  -3  11  11       20.51       -9.90     24.76 o 
  -1  11  11       41.35      -19.81     19.81 o 
   1  11  11      140.52      267.37     29.71 o 
   3  11  11       66.36       67.59    106.45 o 
   5  11  11      198.45      259.68     79.22 o 
   7  11  11       29.67      100.68    128.73 o 
   9  11  11      219.89      480.28     39.61 o 
  11  11  11        1.17       94.07     29.71 o 
  13  11  11       50.12      -24.76     24.76 o 
 -10  12  11       73.24      361.44     39.61 o 
  -8  12  11      471.16      480.28     39.61 o 
  -6  12  11       25.63      -19.81     24.76 o 
  -4  12  11       24.49      -24.76     24.76 o 
  -2  12  11        3.86       14.85     24.76 o 
   0  12  11       33.45      247.56     34.66 o 
   2  12  11       27.82      193.10     29.71 o 
   4  12  11        0.24      -19.81     19.81 o 
   6  12  11        0.02      -19.81     19.81 o 
 -32   0  12       73.44      143.59     29.71 o 
 -30   0  12      128.15      297.08     34.66 o 
 -28   0  12      335.90      351.54     34.66 o 
 -26   0  12      122.54      108.93     24.76 o 
 -24   0  12      360.14      401.05     29.71 o 
 -22   0  12      365.06      514.93     34.66 o 
 -20   0  12      767.08      856.57     39.61 o 
 -18   0  12      525.02      544.64     29.71 o 
 -16   0  12     6843.33     6728.81    188.15 o 
 -14   0  12     3201.91     2980.68     94.07 o 
 -12   0  12      764.69      752.60     39.61 o 
 -10   0  12      653.14      782.30     39.61 o 
  -8   0  12      880.76      683.28     34.66 o 
  -6   0  12     2161.01     2337.01     74.27 o 
  -4   0  12     9062.53     8337.98    227.76 o 
  -2   0  12       18.87       29.71      9.90 o 
   0   0  12     4710.06     4654.21    133.68 o 
   2   0  12     3425.52     3579.78    103.98 o 
   4   0  12     6946.71     7724.02    207.95 o 
   6   0  12     1615.49     1718.10     59.42 o 
   8   0  12     1719.59     1846.83     64.37 o 
  10   0  12        0.10       19.81      9.90 o 
  12   0  12        0.39       49.51     14.85 o 
  14   0  12       85.48       74.27     14.85 o 
  16   0  12     4664.48     4287.82    128.73 o 
  18   0  12      953.69     1064.53     44.56 o 
  20   0  12      620.40      514.93     29.71 o 
  22   0  12      323.66      297.08     24.76 o 
  24   0  12      435.52      371.35     29.71 o 
  26   0  12      133.00      297.08     29.71 o 
  28   0  12     1078.06     1445.78     59.42 o 
 -33   1  12        0.68      130.46     34.66 o 
 -31   1  12        1.96      167.35     32.18 o 
 -29   1  12       90.46      159.96     22.28 o 
 -27   1  12      167.17      125.86     19.02 o 
 -25   1  12        7.90        2.75     64.37 o 
 -23   1  12      903.89      747.55     42.09 o 
 -21   1  12      272.78      282.57     17.51 o 
 -19   1  12      222.32      314.89     17.51 o 
 -17   1  12    10094.32     9552.59    185.46 o 
 -15   1  12     1130.63     1172.96     26.58 o 
 -13   1  12     9753.09     9614.77    183.78 o 
 -11   1  12      810.03      622.89     22.40 o 
  -9   1  12        6.67       29.71     11.88 o 
  -7   1  12      190.12      215.69     34.66 o 
  -5   1  12     2151.32     1919.43     79.22 o 
  -3   1  12     2111.29     2062.36     49.02 o 
  -1   1  12     4448.63     4894.31     97.84 o 
   1   1  12     2217.92     2580.06     86.65 o 
   3   1  12       25.62       32.63      4.04 o 
   5   1  12      323.79      414.64     22.28 o 
   7   1  12     5142.79     5544.11    110.24 o 
   9   1  12       45.05       64.37     12.38 o 
  11   1  12     2866.61     2764.46     61.19 o 
  13   1  12        8.44       17.33     10.50 o 
  15   1  12      367.30      364.84     27.23 o 
  17   1  12     1818.04     1659.41     42.01 o 
  19   1  12       19.19       92.38     22.28 o 
  21   1  12     1712.05     1470.23     66.84 o 
  23   1  12      204.81      229.82     76.75 o 
  25   1  12      185.75      257.47     29.71 o 
  27   1  12      128.45      386.20     34.66 o 
 -32   2  12      109.23      -18.15     51.99 o 
 -30   2  12        5.26       -9.90     17.51 o 
 -28   2  12       63.92      -14.85     69.32 o 
 -26   2  12      146.13      138.47     29.71 o 
 -24   2  12        0.59      -32.18     32.18 o 
 -22   2  12       57.25       78.60     27.23 o 
 -20   2  12     1368.80     1319.05     76.75 o 
 -18   2  12     3925.67     3859.13    110.38 o 
 -16   2  12     1440.03     1328.34    111.40 o 
 -14   2  12     3387.21     3312.42     73.52 o 
 -12   2  12      926.12      789.79     27.36 o 
 -10   2  12       67.50       93.52     19.81 o 
  -8   2  12      145.84       99.66     17.33 o 
  -6   2  12      128.69      118.83     17.33 o 
  -4   2  12     1133.21     1087.99     61.89 o 
  -2   2  12        7.06       42.97     39.61 o 
   0   2  12      249.96      177.22     84.17 o 
   2   2  12     1897.55     1632.94     49.95 o 
   4   2  12      691.63      717.13     25.87 o 
   6   2  12     2863.54     2940.91    146.06 o 
   8   2  12        7.97       48.81     12.38 o 
  10   2  12      226.50      213.42     29.71 o 
  12   2  12       24.85       81.63     91.60 o 
  14   2  12     6612.08     6216.42    124.25 o 
  16   2  12      617.84      619.31     42.09 o 
  18   2  12      408.72      397.71     79.22 o 
  20   2  12       33.45      -12.38     12.38 o 
  22   2  12      371.36      272.32     24.76 o 
  24   2  12        2.34      -19.81     19.81 o 
  26   2  12      488.58      638.72     39.61 o 
  28   2  12        5.19      336.69     39.61 o 
 -31   3  12        5.03      -46.21     81.70 o 
 -29   3  12      238.16      175.81     21.01 o 
 -27   3  12       11.39       -4.95     24.76 o 
 -25   3  12        0.15       70.18     27.23 o 
 -23   3  12      845.03      678.56     26.08 o 
 -21   3  12       24.17       46.55      9.28 o 
 -19   3  12     3140.99     3134.09     86.65 o 
 -17   3  12      147.95      225.88     19.81 o 
 -15   3  12     2081.74     2202.47     54.18 o 
 -13   3  12     3412.65     3375.08     99.03 o 
 -11   3  12     1416.99     1296.55    108.93 o 
  -9   3  12        4.12       59.83     10.50 o 
  -7   3  12     1066.71     1054.93     74.27 o 
  -5   3  12        0.00       42.09     27.23 o 
  -3   3  12        1.37        0.99     32.18 o 
  -1   3  12     3401.45     3128.33     68.20 o 
   1   3  12       32.66       49.90     12.75 o 
   3   3  12     1506.32     1579.61     29.45 o 
   5   3  12     1979.61     2094.89     53.57 o 
   7   3  12      501.69      454.97     44.56 o 
   9   3  12        3.72      -41.59     47.04 o 
  11   3  12      214.61      319.24     51.99 o 
  13   3  12     3376.83     3403.18     73.27 o 
  15   3  12       19.26       44.13     32.18 o 
  17   3  12      290.15      287.17     24.76 o 
  19   3  12       60.75      153.49     19.81 o 
  21   3  12       66.79       19.81     19.81 o 
  23   3  12        8.94      -19.81     19.81 o 
  25   3  12       59.60      -19.81     19.81 o 
  27   3  12       13.98      272.32     34.66 o 
 -30   4  12      189.31       70.46     42.09 o 
 -28   4  12        5.00      -12.13     61.33 o 
 -26   4  12       11.19      -17.33     17.33 o 
 -24   4  12       26.79      -19.81     44.56 o 
 -22   4  12      199.92      130.73     59.42 o 
 -20   4  12       20.34       12.65     19.81 o 
 -18   4  12      591.88      452.39     34.66 o 
 -16   4  12      419.16      385.36     39.61 o 
 -14   4  12       10.54       -2.48     42.09 o 
 -12   4  12      897.38      848.70     29.71 o 
 -10   4  12       86.11       85.16     42.09 o 
  -8   4  12     2079.67     1620.61    106.45 o 
  -6   4  12       39.57       90.22     10.50 o 
  -4   4  12     1678.95     1752.46     61.89 o 
  -2   4  12      326.56      322.84     15.47 o 
   0   4  12      477.43      309.36     27.45 o 
   2   4  12     1421.49     1548.39     29.45 o 
   4   4  12    12108.02    12411.92    187.53 o 
   6   4  12      764.76      840.02     30.74 o 
   8   4  12     4480.11     5073.65    133.68 o 
  10   4  12      305.88      370.64     66.84 o 
  12   4  12     3065.11     2901.46     94.07 o 
  14   4  12      186.66      103.98     19.81 o 
  16   4  12        3.33       19.81     19.81 o 
  18   4  12        2.19        9.90     19.81 o 
  20   4  12      156.24       99.03     19.81 o 
  22   4  12        0.75      -19.81     19.81 o 
  24   4  12      214.37      148.54     24.76 o 
  26   4  12       26.83      227.76     29.71 o 
 -29   5  12       34.16      -19.81     19.81 o 
 -27   5  12        7.34       44.23    153.49 o 
 -25   5  12       10.73       13.17    103.98 o 
 -23   5  12        0.24       29.61     66.84 o 
 -21   5  12        8.18      -47.04     89.12 o 
 -19   5  12       99.95       39.09     71.79 o 
 -17   5  12      338.36      359.36     19.02 o 
 -15   5  12        2.01       78.74     19.81 o 
 -13   5  12       12.14      128.73     14.00 o 
 -11   5  12     2633.18     2407.66     57.69 o 
  -9   5  12        1.63       14.85     10.50 o 
  -7   5  12     3874.73     3570.59    195.58 o 
  -5   5  12     2195.84     2073.42     51.99 o 
  -3   5  12      652.33      780.52     22.92 o 
  -1   5  12     3242.40     3619.37     60.94 o 
   1   5  12     1442.19     1567.86     31.18 o 
   3   5  12      357.13      404.68     58.04 o 
   5   5  12      392.90      584.48     27.96 o 
   7   5  12      200.42      153.43     11.88 o 
   9   5  12     2215.85     2228.08     79.22 o 
  11   5  12      734.77      653.57     39.61 o 
  13   5  12      346.13      292.13     24.76 o 
  15   5  12      478.65      490.18     29.71 o 
  17   5  12      237.29      435.71     34.66 o 
  19   5  12       46.79      143.59     24.76 o 
  21   5  12     1184.45     1089.28     49.51 o 
  23   5  12      377.16      232.71     24.76 o 
  25   5  12       90.34      173.30     29.71 o 
 -28   6  12        9.65       24.76     24.76 o 
 -26   6  12        4.36      -24.76     24.76 o 
 -24   6  12        0.36      -81.70     81.70 o 
 -22   6  12       98.57       73.85     29.71 o 
 -20   6  12       16.41      -12.38     32.18 o 
 -18   6  12      106.33       72.99     27.23 o 
 -16   6  12        7.15      122.97    113.88 o 
 -14   6  12      462.28      594.82     24.51 o 
 -12   6  12      229.35      267.00     34.66 o 
 -10   6  12      651.60      573.69     32.18 o 
  -8   6  12      160.96      155.26     19.81 o 
  -6   6  12      809.45      658.16     34.92 o 
  -4   6  12      304.18      236.38     30.04 o 
  -2   6  12     1269.72     1182.25     43.44 o 
   0   6  12      378.41      460.10     19.75 o 
   2   6  12        7.14       25.46     12.38 o 
   4   6  12      241.58      334.12     76.75 o 
   6   6  12     5304.56     5483.07    222.81 o 
   8   6  12      165.46      193.71     69.32 o 
  10   6  12      237.26      158.44     24.76 o 
  12   6  12       20.50        0.00     19.81 o 
  14   6  12      571.84      519.89     34.66 o 
  16   6  12      464.70      455.52     34.66 o 
  18   6  12      858.10      678.33     44.56 o 
  20   6  12      124.16      153.49     29.71 o 
  22   6  12      194.54       99.03     24.76 o 
  24   6  12      122.80       49.51     29.71 o 
 -27   7  12        0.26      -19.81     19.81 o 
 -25   7  12       40.28      -24.76     24.76 o 
 -23   7  12      100.14       69.32     29.71 o 
 -21   7  12     1273.87     1138.80     54.46 o 
 -19   7  12      235.30      209.44     51.99 o 
 -17   7  12      295.93      202.14     47.04 o 
 -15   7  12      354.64      242.47     17.33 o 
 -13   7  12       84.59      102.10     11.88 o 
 -11   7  12      241.26      197.08     15.47 o 
  -9   7  12     1849.13     1635.14    116.36 o 
  -7   7  12     1439.40     1253.21     78.06 o 
  -5   7  12      544.68      440.34     36.10 o 
  -3   7  12      123.72      134.99     22.28 o 
  -1   7  12      757.37      626.09     34.66 o 
   1   7  12     1788.09     1744.13     43.66 o 
   3   7  12      379.31      415.97     17.51 o 
   5   7  12      153.93      156.05     19.81 o 
   7   7  12      677.92      707.49     23.77 o 
   9   7  12     2215.75     2223.13     79.22 o 
  11   7  12      298.23      227.76     24.76 o 
  13   7  12      481.44      371.35     29.71 o 
  15   7  12       96.42      242.61     29.71 o 
  17   7  12      396.42      480.28     39.61 o 
  19   7  12       29.91       14.85     24.76 o 
  21   7  12       38.47      -19.81     19.81 o 
  23   7  12       17.80        9.90     29.71 o 
 -24   8  12      540.85      455.52     39.61 o 
 -22   8  12       96.76      -19.81     19.81 o 
 -20   8  12       47.33       14.85     24.76 o 
 -18   8  12      652.70      410.96     29.71 o 
 -16   8  12     1261.22     1391.31     54.46 o 
 -14   8  12       41.89      214.10    133.68 o 
 -12   8  12        1.89       -9.90     19.81 o 
 -10   8  12      337.76      343.08     79.22 o 
  -8   8  12      475.92      422.54     71.79 o 
  -6   8  12        2.63      -17.33     17.33 o 
  -4   8  12      132.52      223.18     37.13 o 
  -2   8  12        2.70       89.18     19.81 o 
   0   8  12      652.52      658.75     42.09 o 
   2   8  12      562.54      563.10     22.56 o 
   4   8  12     2499.28     2953.57     68.20 o 
   6   8  12      639.66      697.71     64.37 o 
   8   8  12      698.77      799.17     74.27 o 
  10   8  12      138.36       69.32     24.76 o 
  12   8  12      280.97      252.52     29.71 o 
  14   8  12        3.30      183.20     29.71 o 
  18   8  12       46.35      -19.81     24.76 o 
  20   8  12        5.55      -19.81     19.81 o 
 -23   9  12        0.98      -29.71     29.71 o 
 -21   9  12       18.50      -24.76     24.76 o 
 -19   9  12      304.26       49.51     24.76 o 
 -13   9  12     2666.79     2851.94     99.03 o 
 -11   9  12       65.95       89.12     24.76 o 
  -9   9  12       24.14       51.04     19.81 o 
  -7   9  12      184.66      255.59     17.51 o 
  -5   9  12       63.93      148.70     17.51 o 
  -3   9  12     1451.25     1416.07     42.01 o 
  -1   9  12       23.73       36.86     15.47 o 
   1   9  12      240.42      215.83     56.94 o 
   3   9  12       29.66       99.03     17.51 o 
   5   9  12      163.45      182.38     17.51 o 
   7   9  12      895.94      795.78    180.72 o 
   9   9  12        6.14      -11.88     11.88 o 
  11   9  12        3.82       84.17     24.76 o 
  13   9  12     1470.13     1411.12     59.42 o 
  15   9  12      251.21      321.83     34.66 o 
  17   9  12        8.93      -19.81     19.81 o 
 -18  10  12       10.53      237.66     34.66 o 
 -16  10  12      211.01      584.25     39.61 o 
 -14  10  12       33.32       -4.95     24.76 o 
 -12  10  12      177.71      133.68     29.71 o 
 -10  10  12     1120.41     1059.58     49.51 o 
  -8  10  12        3.34       54.46     24.76 o 
  -6  10  12      281.22      420.86     29.71 o 
  -4  10  12        0.35      -54.46    103.98 o 
  -2  10  12      605.36      517.27     34.66 o 
   0  10  12      275.05      208.37     39.61 o 
   2  10  12      222.88      155.50     37.13 o 
   4  10  12       27.88       19.25     61.89 o 
   6  10  12     1803.07     1721.31     74.27 o 
   8  10  12        0.02      -11.55     15.47 o 
  10  10  12        5.58      188.15     29.71 o 
  12  10  12        2.90      103.98     29.71 o 
  14  10  12      173.38      232.71     34.66 o 
 -15  11  12       23.37      -19.81     19.81 o 
 -13  11  12      205.03       84.17     29.71 o 
 -11  11  12       69.48      153.49     29.71 o 
  -9  11  12       69.71      188.15     34.66 o 
  -7  11  12       92.92      415.91     34.66 o 
  -5  11  12      290.90      356.49     34.66 o 
  -3  11  12       10.05      -19.81     19.81 o 
  -1  11  12       11.82        9.90     24.76 o 
   1  11  12       39.50       69.32     24.76 o 
   3  11  12      135.94      194.69    136.16 o 
   5  11  12       15.09      -24.76     24.76 o 
   7  11  12       99.26       56.53     56.94 o 
   9  11  12       49.53      158.44     29.71 o 
  11  11  12      189.85      633.77     39.61 o 
  -6  12  12       49.21       74.27     29.71 o 
  -4  12  12        0.02      -14.85     14.85 o 
  -2  12  12      172.07       94.07     34.66 o 
   0  12  12       64.14      188.15     34.66 o 
   2  12  12       33.30      247.56     34.66 o 
 -31   1  13      253.68      295.15     29.71 o 
 -29   1  13      155.09      206.96    126.26 o 
 -27   1  13      141.80      130.27     71.79 o 
 -25   1  13       78.87       96.13     44.56 o 
 -23   1  13      150.02      133.24     74.27 o 
 -21   1  13       48.23       10.61     12.38 o 
 -19   1  13      326.55      402.52     66.84 o 
 -17   1  13    14809.98    14185.62    404.92 o 
 -15   1  13     1288.36     1207.12    103.98 o 
 -13   1  13     3175.67     3437.93    109.29 o 
 -11   1  13        0.57      -19.81     34.66 o 
  -9   1  13      200.07       94.07     11.88 o 
  -7   1  13      228.26      207.84     22.28 o 
  -5   1  13      904.52      989.53     42.09 o 
  -3   1  13       58.59      140.23     14.85 o 
  -1   1  13       18.12       50.13     32.18 o 
   1   1  13      105.69      131.13     22.28 o 
   3   1  13      125.31      111.12     22.28 o 
   5   1  13        0.43       56.11     49.51 o 
   7   1  13     1938.11     2082.16     89.12 o 
   9   1  13     1011.11     1011.71     74.27 o 
  11   1  13      292.56      319.64     32.18 o 
  13   1  13      285.74      239.83     19.81 o 
  15   1  13     1166.55     1142.44     64.37 o 
  17   1  13     3374.94     3425.00     75.21 o 
  19   1  13       23.87      163.71     39.61 o 
  21   1  13        0.83      -75.92     94.07 o 
  23   1  13        0.21      -11.88     11.88 o 
  25   1  13       59.96      143.59     29.71 o 
  27   1  13      135.82      222.81     29.71 o 
 -32   2  13        0.91      -41.59     96.55 o 
 -30   2  13      901.00      862.92     35.01 o 
 -28   2  13       28.14      121.76     17.51 o 
 -26   2  13        7.26       39.61     17.51 o 
 -24   2  13        0.01      121.63     29.71 o 
 -22   2  13       33.67       49.39     71.79 o 
 -20   2  13      405.46      338.62     17.96 o 
 -18   2  13       95.22       74.89     32.18 o 
 -16   2  13      144.70      129.48     16.48 o 
 -14   2  13     1289.96     1302.44     38.04 o 
 -12   2  13       36.50       58.90     24.76 o 
 -10   2  13      949.60      922.71     59.42 o 
  -8   2  13       84.31      117.03     29.71 o 
  -6   2  13        4.20       12.38     10.50 o 
  -4   2  13     1079.90     1235.71     33.12 o 
  -2   2  13    16967.95    16937.22    688.23 o 
   0   2  13      494.26      456.81     19.02 o 
   2   2  13       84.33       96.70     29.79 o 
   4   2  13       71.05       61.27     17.33 o 
   6   2  13     5417.42     5509.66    110.24 o 
   8   2  13        5.75       36.38     42.09 o 
  10   2  13      675.67      584.29     21.01 o 
  12   2  13       71.90      133.49     24.76 o 
  14   2  13       61.54      156.28    101.50 o 
  16   2  13        0.02       46.54     51.99 o 
  18   2  13      343.16      377.34     19.81 o 
  20   2  13      103.69      133.68     24.76 o 
  22   2  13      820.02      732.79     39.61 o 
  24   2  13      378.77      376.30     34.66 o 
  26   2  13        9.42       29.71     24.76 o 
 -31   3  13       13.52      -24.76     24.76 o 
 -29   3  13      796.85      417.65     22.56 o 
 -27   3  13      317.74      297.50     54.46 o 
 -25   3  13     1593.97     1364.53    114.85 o 
 -23   3  13     1595.36     1623.37     96.55 o 
 -21   3  13     1074.81     1035.48     56.94 o 
 -19   3  13     2672.86     2692.03     66.52 o 
 -17   3  13       42.33       70.18     27.23 o 
 -15   3  13     1906.88     1904.49     50.68 o 
 -13   3  13      657.41      570.09     22.56 o 
 -11   3  13       29.25       59.42     44.56 o 
  -9   3  13      106.57      181.68     24.76 o 
  -7   3  13      405.24      290.37     49.51 o 
  -5   3  13        3.13       32.18     10.50 o 
  -3   3  13      182.95      185.34     19.81 o 
  -1   3  13     2633.48     2696.45     89.12 o 
   1   3  13       20.58       25.45     18.84 o 
   3   3  13      510.04      431.06     26.91 o 
   5   3  13     3702.68     3967.86     82.22 o 
   7   3  13       69.47      127.00     11.88 o 
   9   3  13      567.46      522.35     22.28 o 
  11   3  13     1206.28     1033.48     81.70 o 
  13   3  13     4376.45     4439.83    190.62 o 
  15   3  13        3.61       14.85     14.85 o 
  17   3  13      184.22      153.49     24.76 o 
  19   3  13       52.79      198.05     24.76 o 
  21   3  13        5.71       24.76     19.81 o 
  23   3  13      522.77      509.98     34.66 o 
  25   3  13        0.16       -9.90     19.81 o 
 -30   4  13       27.21      -91.60     91.60 o 
 -28   4  13      171.64      264.26     54.46 o 
 -26   4  13       34.92       42.09     22.28 o 
 -24   4  13      176.05      141.48     39.61 o 
 -22   4  13       12.86       82.59     16.48 o 
 -20   4  13      471.10      466.28     29.71 o 
 -18   4  13       53.27       73.37     42.09 o 
 -16   4  13     2234.19     2122.60     54.18 o 
 -14   4  13       11.06       55.01     49.51 o 
 -12   4  13     1479.19     1656.20     49.51 o 
 -10   4  13       53.92       50.01     10.50 o 
  -8   4  13     3390.19     3697.26    123.78 o 
  -6   4  13        9.19      -31.69     34.66 o 
  -4   4  13     1649.44     1579.17    133.68 o 
  -2   4  13      218.79      189.62     10.19 o 
   0   4  13        0.55      -20.54     20.54 o 
   2   4  13      622.90      623.79     67.67 o 
   4   4  13     1241.02     1413.83     36.64 o 
   6   4  13      453.11      538.46     44.56 o 
   8   4  13      378.34      422.65     69.32 o 
  10   4  13        0.15       -9.90      9.90 o 
  12   4  13     9696.42    10051.12    277.27 o 
  14   4  13        5.47      -14.85     14.85 o 
  16   4  13        2.54       29.71     19.81 o 
  18   4  13        9.11      153.49     24.76 o 
  20   4  13        8.88       79.22     24.76 o 
  22   4  13        7.41      -19.81     19.81 o 
  24   4  13        4.94      108.93     24.76 o 
  26   4  13      121.21      108.93     34.66 o 
 -29   5  13        5.59       93.08    103.98 o 
 -27   5  13        0.05      -46.24    131.21 o 
 -25   5  13       93.26      150.95     42.09 o 
 -23   5  13      316.11      272.13     74.27 o 
 -21   5  13        5.24       14.85     19.81 o 
 -19   5  13        6.50       94.97    116.36 o 
 -17   5  13       56.01      147.79    131.21 o 
 -15   5  13        1.01       37.13     14.00 o 
 -13   5  13       38.52      115.13     39.61 o 
 -11   5  13     2438.50     2410.50     96.55 o 
  -9   5  13        7.88       11.88      8.24 o 
  -7   5  13      165.17      146.32     19.81 o 
  -5   5  13      242.75      198.08     76.75 o 
  -3   5  13       54.23       32.44     25.15 o 
  -1   5  13      128.95      122.07     33.08 o 
   1   5  13      518.05      601.47     16.02 o 
   3   5  13     2726.88     2695.01     52.16 o 
   5   5  13     1449.79     1624.02     59.42 o 
   7   5  13      267.17      440.66     29.71 o 
   9   5  13    19492.75    19864.58    524.84 o 
  11   5  13      464.70      386.20     29.71 o 
  13   5  13     1211.28     1153.65     49.51 o 
  15   5  13      251.63      257.47     29.71 o 
  17   5  13      222.06      356.49     29.71 o 
  19   5  13       58.68      326.79     29.71 o 
  21   5  13      427.96      475.32     34.66 o 
  23   5  13      819.67      722.89     44.56 o 
 -28   6  13        0.04      -24.76     24.76 o 
 -26   6  13       54.27      -19.81     19.81 o 
 -24   6  13       15.83      -37.13     37.13 o 
 -22   6  13       67.40       19.81     22.28 o 
 -20   6  13      316.22      246.31     17.51 o 
 -18   6  13      458.62      400.44     27.23 o 
 -16   6  13       90.60      183.20     29.71 o 
 -14   6  13      147.60      151.33     15.47 o 
 -12   6  13       19.48       23.34     42.09 o 
 -10   6  13      638.97      617.76     42.09 o 
  -8   6  13      352.42      280.73     49.51 o 
  -6   6  13     1430.71     1374.54    136.16 o 
  -4   6  13      125.35       89.18     35.03 o 
  -2   6  13     1403.20     1545.07     45.58 o 
   0   6  13        9.56      128.73     11.88 o 
   2   6  13      104.18      106.88     19.81 o 
   4   6  13       65.59      175.97     19.81 o 
   6   6  13     1007.10     1074.43     49.51 o 
   8   6  13     1378.32     1203.16     54.46 o 
  10   6  13       58.97      -14.85     14.85 o 
  12   6  13       11.53       19.81     19.81 o 
  14   6  13     1193.25     1213.07     54.46 o 
  16   6  13      339.58      346.59     29.71 o 
  18   6  13      435.97      623.86     39.61 o 
  20   6  13      166.15      163.39     29.71 o 
  22   6  13       86.21       39.61     24.76 o 
 -25   7  13       96.22      -24.76     24.76 o 
 -23   7  13        6.59      -19.81     19.81 o 
 -21   7  13       68.46      -14.85     19.81 o 
 -19   7  13        2.45       -6.60     15.47 o 
 -17   7  13       59.31      140.71    108.93 o 
 -15   7  13       42.39       59.42     37.13 o 
 -13   7  13      158.24      251.24     17.51 o 
 -11   7  13        0.55       23.13    121.31 o 
  -9   7  13        0.01        7.07     37.13 o 
  -7   7  13       49.41       93.01     34.10 o 
  -5   7  13      192.60      196.98     66.84 o 
  -3   7  13      280.69      257.43     42.09 o 
  -1   7  13      698.54      812.87     51.99 o 
   1   7  13     1502.41     1708.07    111.40 o 
   3   7  13       10.58       -7.43     12.38 o 
   5   7  13     3094.12     3060.37    128.73 o 
   7   7  13       25.02       54.46     24.76 o 
   9   7  13      153.33      138.64     24.76 o 
  11   7  13      156.96      -19.81     19.81 o 
  13   7  13       15.99       89.12     24.76 o 
  15   7  13      337.19      406.01     29.71 o 
  17   7  13        5.81      232.71     29.71 o 
  19   7  13      111.65      193.10     29.71 o 
  21   7  13       69.73      -14.85     14.85 o 
 -24   8  13      411.02      321.83     39.61 o 
 -22   8  13       20.51      -19.81     24.76 o 
 -20   8  13     1119.88      930.84     44.56 o 
 -18   8  13      315.96      212.91     29.71 o 
 -16   8  13     1197.35     1222.97     49.51 o 
 -14   8  13      241.52      460.26     32.18 o 
 -12   8  13     3249.04     3064.85    103.98 o 
 -10   8  13      419.82      427.75     61.89 o 
  -8   8  13      877.23      821.59     42.09 o 
  -6   8  13      441.96      280.04     51.99 o 
  -4   8  13     2306.69     2587.75     61.19 o 
  -2   8  13      484.91      398.59     21.01 o 
   0   8  13       67.60       13.86     51.99 o 
   2   8  13      543.15      583.54     32.18 o 
   4   8  13      355.61      451.78     61.89 o 
   6   8  13      546.98      506.12     76.75 o 
   8   8  13      476.65      425.81     34.66 o 
  10   8  13       51.22      -19.81     19.81 o 
  12   8  13      479.38      470.37     34.66 o 
  14   8  13       59.16      272.32     29.71 o 
  16   8  13       18.73      183.20     29.71 o 
  18   8  13       32.06        9.90     24.76 o 
 -21   9  13        3.07      -19.81     19.81 o 
 -13   9  13      178.10      425.81     39.61 o 
 -11   9  13        3.02      -19.81     19.81 o 
  -9   9  13      282.42      239.72     19.02 o 
  -7   9  13      238.36      269.51     19.02 o 
  -5   9  13      770.90      981.03     81.70 o 
  -3   9  13      260.83      286.16    160.92 o 
  -1   9  13      907.79      873.97     31.51 o 
   1   9  13      333.48      316.06     19.02 o 
   3   9  13        3.24       26.96     15.47 o 
   5   9  13      234.13      234.78     24.76 o 
   7   9  13        1.83      -19.81     19.81 o 
   9   9  13       14.85      -19.81     19.81 o 
  11   9  13       66.43       59.42     24.76 o 
  13   9  13      119.86      277.27     34.66 o 
  15   9  13      114.37      108.93     34.66 o 
  17   9  13       89.20      103.98     29.71 o 
 -18  10  13      221.45      376.30     34.66 o 
 -16  10  13       67.87       64.37     29.71 o 
 -14  10  13      298.65      306.98     29.71 o 
 -12  10  13        6.57      -14.85     14.85 o 
 -10  10  13      135.41       99.03     29.71 o 
  -8  10  13      378.22      445.62     34.66 o 
  -6  10  13      405.46      529.79     34.66 o 
  -4  10  13      124.88      190.43    123.78 o 
  -2  10  13        2.86       -2.48     14.00 o 
   0  10  13      135.78      133.13    111.40 o 
   2  10  13      549.60      537.43     44.56 o 
   4  10  13        0.02       31.91     24.76 o 
   6  10  13       58.82      -49.51     49.51 o 
   8  10  13        0.34      -19.81     19.81 o 
  10  10  13      125.03      203.00     29.71 o 
  12  10  13       15.39      227.76     29.71 o 
 -13  11  13      341.49      371.35     39.61 o 
 -11  11  13      410.07      356.49     34.66 o 
  -9  11  13      310.50      440.66     34.66 o 
  -7  11  13     1040.68     1287.34     59.42 o 
  -5  11  13      134.50      133.68     29.71 o 
  -3  11  13      195.08      232.71     34.66 o 
  -1  11  13      280.52      292.13     29.71 o 
   1  11  13       57.38      180.91    131.21 o 
   3  11  13       60.48      -60.41     91.60 o 
   5  11  13        4.46      -51.99     51.99 o 
   7  11  13       16.42       39.61     29.71 o 
 -30   0  14       10.38      -19.81     19.81 o 
 -28   0  14       11.91      -19.81     19.81 o 
 -26   0  14       13.83       19.81     24.76 o 
 -24   0  14       72.05       34.66     19.81 o 
 -22   0  14       41.32       34.66     19.81 o 
 -20   0  14      342.05      272.32     24.76 o 
 -18   0  14     8468.81     8055.75    227.76 o 
 -16   0  14       17.53        9.90     19.81 o 
 -14   0  14     3575.94     3426.29    108.93 o 
 -12   0  14     5461.07     5837.57    168.34 o 
 -10   0  14      244.88      242.61     29.71 o 
  -8   0  14       18.29       79.22     19.81 o 
  -6   0  14       15.82      -14.85     14.85 o 
  -4   0  14      215.62      262.42     24.76 o 
  -2   0  14       54.42       -4.95      9.90 o 
   0   0  14     9120.65     9298.53    252.52 o 
   2   0  14        4.19      -14.85     14.85 o 
   4   0  14     5320.77     5624.67    158.44 o 
   6   0  14     1261.65     1019.97     39.61 o 
   8   0  14     5081.91     5585.06    158.44 o 
  10   0  14      344.97      331.74     24.76 o 
  12   0  14       45.12        4.95     19.81 o 
  14   0  14       55.19       29.71     19.81 o 
  16   0  14    12798.05    12719.87    341.64 o 
  18   0  14       20.16       14.85     19.81 o 
  20   0  14        0.54      -14.85     14.85 o 
  22   0  14        2.44      -14.85     14.85 o 
  24   0  14       77.05        0.00     19.81 o 
  26   0  14        1.43       94.07     29.71 o 
 -31   1  14        0.06       82.32    121.31 o 
 -29   1  14      208.27      176.60    131.21 o 
 -27   1  14       54.21      -39.06     61.89 o 
 -25   1  14       26.60       64.37     69.32 o 
 -23   1  14      447.40      383.45     42.09 o 
 -21   1  14       87.26       61.99     14.00 o 
 -19   1  14      128.44      201.63     28.33 o 
 -17   1  14     1120.23     1197.34     38.04 o 
 -15   1  14     3508.93     3325.87    148.54 o 
 -13   1  14        7.37       17.68     71.79 o 
 -11   1  14       25.29       12.02     37.13 o 
  -9   1  14       69.47       31.83     19.81 o 
  -7   1  14       74.34       74.00     34.66 o 
  -5   1  14      165.23      214.10     42.09 o 
  -3   1  14     1664.67     1710.47     79.22 o 
  -1   1  14     1403.48     1564.75     38.51 o 
   1   1  14      237.77      258.05     47.04 o 
   3   1  14      644.26      718.60    113.88 o 
   5   1  14      514.53      498.77     32.18 o 
   7   1  14       73.82       82.01     14.85 o 
   9   1  14      794.47      947.50     44.56 o 
  11   1  14       87.93      145.42     39.61 o 
  13   1  14     3819.88     3628.38    190.62 o 
  15   1  14      336.63      262.79     17.51 o 
  17   1  14      702.84      690.79     24.51 o 
  19   1  14       28.70      132.09     32.18 o 
  21   1  14      291.31      292.54     37.13 o 
  23   1  14        7.67      -14.85     14.85 o 
  25   1  14       19.02      -24.76     24.76 o 
 -30   2  14       19.79       80.88    126.26 o 
 -28   2  14        0.38      141.66    151.01 o 
 -26   2  14      397.03      303.11     22.56 o 
 -24   2  14      357.02      331.23     47.97 o 
 -22   2  14      323.19      355.22     44.56 o 
 -20   2  14       14.46       39.61     14.00 o 
 -18   2  14     6180.29     6571.97    235.19 o 
 -16   2  14      913.17      785.42     39.61 o 
 -14   2  14      110.95       86.85     56.94 o 
 -12   2  14       80.59      151.38     14.00 o 
 -10   2  14      232.06      232.71     17.51 o 
  -8   2  14       98.08      173.67     39.61 o 
  -6   2  14      609.46      745.92     84.17 o 
  -4   2  14      106.24      131.35     66.84 o 
  -2   2  14     3958.37     3653.49    148.54 o 
   0   2  14      147.50       95.70     11.88 o 
   2   2  14      213.67      279.77     14.00 o 
   4   2  14      645.92      546.25     47.04 o 
   6   2  14        0.12       72.62     24.76 o 
   8   2  14      176.15      221.52     76.75 o 
  10   2  14       43.92       96.56     39.61 o 
  12   2  14      150.74      278.57     32.18 o 
  14   2  14      635.80      611.59     39.61 o 
  16   2  14      534.48      478.77     42.09 o 
  18   2  14      168.11      161.44     15.47 o 
  20   2  14      190.18      287.17     29.71 o 
  22   2  14      229.92      252.52     24.76 o 
  24   2  14       38.72      -19.81     19.81 o 
  26   2  14      308.98      252.52     39.61 o 
 -29   3  14      282.31      308.58     47.06 o 
 -27   3  14        0.01      151.84    136.16 o 
 -25   3  14      222.16      224.89     32.18 o 
 -23   3  14     1042.47     1102.40     96.55 o 
 -21   3  14      195.06      163.95     34.66 o 
 -19   3  14      362.81      316.70     24.76 o 
 -17   3  14      709.11      569.40     44.56 o 
 -15   3  14      699.16      681.87     26.08 o 
 -13   3  14      152.76       87.99     11.88 o 
 -11   3  14      147.18      151.97     10.19 o 
  -9   3  14        7.83        5.66     11.88 o 
  -7   3  14       52.24       38.20     11.88 o 
  -5   3  14     1994.08     2025.14    178.25 o 
  -3   3  14      288.02      273.76     19.81 o 
  -1   3  14     1255.93     1354.04     39.61 o 
   1   3  14     1114.98     1141.92     31.51 o 
   3   3  14     1743.08     1849.94    101.50 o 
   5   3  14       11.90       62.57     22.28 o 
   7   3  14      200.80      213.83     15.47 o 
   9   3  14     1437.02     1403.46     36.64 o 
  11   3  14        0.29      123.98     69.32 o 
  13   3  14      921.69      939.12     37.13 o 
  15   3  14      855.81      935.79     44.56 o 
  17   3  14      152.66       89.12     24.76 o 
  19   3  14      525.63      752.60     39.61 o 
  21   3  14        3.40      -19.81     19.81 o 
  23   3  14      160.37       74.27     24.76 o 
  25   3  14       57.09      -14.85     29.71 o 
 -28   4  14       54.96      132.65     22.56 o 
 -26   4  14      179.15      270.79     44.56 o 
 -24   4  14        1.68      189.44     79.22 o 
 -22   4  14        0.15      139.06     20.15 o 
 -20   4  14      262.62      261.60     71.79 o 
 -18   4  14        1.66      -39.61     49.51 o 
 -16   4  14        7.57       34.66     14.00 o 
 -14   4  14        1.84       87.96     29.71 o 
 -12   4  14     2188.67     2237.39     54.18 o 
 -10   4  14        7.37        2.22     28.65 o 
  -8   4  14        0.10        9.20     22.28 o 
  -6   4  14       36.12       94.34     14.00 o 
  -4   4  14       45.35      113.47     71.79 o 
  -2   4  14       91.63      223.16     57.27 o 
   0   4  14      242.24      197.14     10.71 o 
   2   4  14      121.35      180.86     19.81 o 
   4   4  14      269.74      340.34     19.81 o 
   6   4  14       11.91       37.96     76.75 o 
   8   4  14      595.42      732.06     91.60 o 
  10   4  14      805.65      812.01     44.56 o 
  12   4  14     1449.10     1529.95     64.37 o 
  14   4  14      550.22      524.84     34.66 o 
  16   4  14      819.44      876.38     39.61 o 
  18   4  14      538.10      445.62     34.66 o 
  20   4  14       30.42       -4.95     19.81 o 
  22   4  14       12.33      -24.76     24.76 o 
  24   4  14      607.91      470.37     34.66 o 
 -27   5  14        0.03      133.10     26.08 o 
 -25   5  14        2.62      108.74    146.06 o 
 -23   5  14      313.17      258.93     32.18 o 
 -21   5  14        3.65       28.50     59.42 o 
 -19   5  14        5.94       -2.48     37.13 o 
 -17   5  14      502.14      504.46     69.32 o 
 -15   5  14       24.01       65.36     29.71 o 
 -13   5  14      583.68      466.43    111.40 o 
 -11   5  14      512.63      512.02     19.02 o 
  -9   5  14      211.15      163.38     49.51 o 
  -7   5  14        7.60       87.99     11.88 o 
  -5   5  14       55.47       58.24     11.88 o 
  -3   5  14        1.82       52.43     28.49 o 
  -1   5  14       12.03       25.19     15.27 o 
   1   5  14       26.36      133.46     71.14 o 
   3   5  14      358.14      443.57     74.27 o 
   5   5  14      866.86      732.79     39.61 o 
   7   5  14    10045.71     9887.73    272.32 o 
   9   5  14      930.99      772.40     44.56 o 
  11   5  14     2274.03     2124.10     79.22 o 
  13   5  14      144.57       24.76     19.81 o 
  15   5  14      223.95      138.64     24.76 o 
  17   5  14       85.07      108.93     29.71 o 
  19   5  14      259.31      321.83     29.71 o 
  21   5  14      218.14      212.91     29.71 o 
  23   5  14      573.80      579.30     39.61 o 
 -26   6  14        3.86       24.76     24.76 o 
 -24   6  14      189.50      209.84     21.01 o 
 -22   6  14      125.20      200.73     91.60 o 
 -20   6  14       74.79       75.68     27.23 o 
 -18   6  14      769.10      683.31     28.01 o 
 -16   6  14       73.03       76.87     61.89 o 
 -14   6  14      653.89      381.25     21.01 o 
 -12   6  14      570.78      416.86     19.02 o 
 -10   6  14      892.66      702.66     66.84 o 
  -8   6  14       55.70      112.03     79.22 o 
  -6   6  14      176.15      176.99     69.73 o 
  -4   6  14        3.51       -8.58      8.58 o 
  -2   6  14        0.02       -9.90     24.51 o 
   0   6  14      287.15      319.79     49.51 o 
   2   6  14     6835.53     7477.55    324.31 o 
   4   6  14      312.21      396.10     29.71 o 
   6   6  14     9088.61     9244.06    257.47 o 
   8   6  14     1268.27     1232.87     54.46 o 
  10   6  14      937.70      737.74     44.56 o 
  12   6  14      149.31       -9.90     19.81 o 
  14   6  14      918.94      985.31     44.56 o 
  16   6  14       32.62       69.32     24.76 o 
  18   6  14       19.64      153.49     29.71 o 
  20   6  14       56.48       99.03     29.71 o 
  22   6  14       28.02       -4.95     24.76 o 
 -25   7  14       28.02       34.66     29.71 o 
 -23   7  14       78.87      103.98     29.71 o 
 -21   7  14        6.77       30.85     59.42 o 
 -19   7  14      159.93      243.25     49.51 o 
 -17   7  14      116.85      161.59     66.84 o 
 -15   7  14       30.59       44.40    108.93 o 
 -13   7  14      229.16      184.75     44.56 o 
 -11   7  14      244.78      272.72    153.49 o 
  -9   7  14     1114.62     1084.33     49.51 o 
  -7   7  14      106.69       59.59     29.71 o 
  -5   7  14       48.21       78.12     11.88 o 
  -3   7  14     1085.95      932.49     61.89 o 
  -1   7  14       46.97      206.78    106.45 o 
   1   7  14        3.22       12.73     14.85 o 
   3   7  14     1530.59     1742.85     69.32 o 
   5   7  14      876.01      792.21     44.56 o 
   7   7  14       52.53       79.22     19.81 o 
   9   7  14      219.65      222.81     29.71 o 
  11   7  14       42.52      -19.81     19.81 o 
  13   7  14        3.40      -19.81     19.81 o 
  15   7  14        1.82      128.73     24.76 o 
  17   7  14        4.48      118.83     29.71 o 
  19   7  14        3.48      -29.71     29.71 o 
 -22   8  14        0.01      118.83     34.66 o 
 -20   8  14      347.30      445.62     39.61 o 
 -18   8  14        2.70      262.42     34.66 o 
 -16   8  14      627.70      723.69     76.75 o 
 -14   8  14       43.26      168.34     29.71 o 
 -12   8  14      662.72      475.32     34.66 o 
 -10   8  14       77.37       93.78     79.22 o 
  -8   8  14     1779.39     1726.34     99.03 o 
  -6   8  14       19.48      -14.00     14.00 o 
  -4   8  14      507.16      445.84     21.01 o 
  -2   8  14       10.34      111.18     86.65 o 
   0   8  14      451.57      492.50     61.89 o 
   2   8  14      386.71      233.78     15.47 o 
   4   8  14     1570.79     1455.68     59.42 o 
   6   8  14       35.88      123.78     24.76 o 
   8   8  14      457.30      391.15     34.66 o 
  10   8  14       36.46       14.85     24.76 o 
  12   8  14       57.92      -19.81     19.81 o 
  14   8  14      207.20      287.17     29.71 o 
  16   8  14        9.30      287.17     34.66 o 
  18   8  14      132.42      183.20     34.66 o 
 -15   9  14     1241.87     1143.75     54.46 o 
 -13   9  14      400.19      579.30     39.61 o 
 -11   9  14       35.81      -31.36     81.70 o 
  -9   9  14        0.17      -42.09     42.09 o 
  -7   9  14      417.59      369.23     81.70 o 
  -5   9  14      195.72      251.53     51.99 o 
  -3   9  14     2247.89     2105.82     91.60 o 
  -1   9  14       25.06        2.75     19.81 o 
   1   9  14      194.76      213.22     86.65 o 
   3   9  14      130.53      193.67     59.42 o 
   5   9  14       12.96      153.49     29.71 o 
   7   9  14       75.79       54.46     24.76 o 
   9   9  14        8.43       -9.90      9.90 o 
  11   9  14      290.70      198.05     29.71 o 
  13   9  14        4.59      103.98     34.66 o 
  15   9  14       33.90      242.61     34.66 o 
 -16  10  14        0.84      -24.76     24.76 o 
 -14  10  14      742.27      574.35     39.61 o 
 -12  10  14       89.04       64.37     24.76 o 
 -10  10  14      450.12      460.47     34.66 o 
  -8  10  14       18.96        9.90     19.81 o 
  -6  10  14       11.00       74.27     24.76 o 
  -4  10  14        1.04       51.02    200.53 o 
  -2  10  14       10.84      -39.61     39.61 o 
   0  10  14        0.01      -31.69     71.79 o 
   2  10  14       53.91       99.03     19.02 o 
   4  10  14        2.89       -4.95     19.81 o 
   6  10  14       75.14      -24.76     24.76 o 
   8  10  14      115.75       74.27     29.71 o 
  10  10  14       14.93      -29.71     29.71 o 
  -9  11  14        2.28      103.98     29.71 o 
  -7  11  14      106.87      351.54     34.66 o 
  -5  11  14       63.40       34.66     24.76 o 
  -3  11  14       99.88       34.66     24.76 o 
  -1  11  14       15.22      -19.81     24.76 o 
   1  11  14      151.10      274.96     54.46 o 
   3  11  14       46.22     -194.29    309.46 o 
 -29   1  15        4.81      -15.47     15.47 o 
 -27   1  15       48.98       21.16     39.61 o 
 -25   1  15       53.69      180.37     74.27 o 
 -23   1  15      272.08      263.33     81.91 o 
 -21   1  15      122.84      203.49     21.01 o 
 -19   1  15      826.89      744.51    108.93 o 
 -17   1  15     1735.75     1646.97     80.95 o 
 -15   1  15     1882.17     1865.50     99.03 o 
 -13   1  15     1617.94     1607.03     49.51 o 
 -11   1  15     1078.72     1123.90     56.94 o 
  -9   1  15      959.80      943.23     31.51 o 
  -7   1  15       57.68      106.51     14.00 o 
  -5   1  15      187.24      169.08     47.04 o 
  -3   1  15      379.54      343.23     37.13 o 
  -1   1  15     2845.26     3127.78     70.02 o 
   1   1  15      762.17      776.39     47.04 o 
   3   1  15      344.02      364.34     17.51 o 
   5   1  15      130.81      129.11     27.23 o 
   7   1  15      958.12     1046.62     44.56 o 
   9   1  15      140.75      171.92     42.09 o 
  11   1  15      541.03      521.79     59.42 o 
  13   1  15     1195.77     1185.04     44.56 o 
  15   1  15     1786.97     1558.25     74.27 o 
  17   1  15        1.40      -11.88     11.88 o 
  19   1  15      116.23      193.59     99.03 o 
  21   1  15      133.07      255.82     76.75 o 
  23   1  15      128.89      133.68     29.71 o 
  25   1  15       37.83       64.37     24.76 o 
 -30   2  15      307.35      355.33     79.22 o 
 -28   2  15      141.94      173.85     75.99 o 
 -26   2  15        0.50       63.13     30.63 o 
 -24   2  15      280.55      346.59     26.08 o 
 -22   2  15     5171.29     4711.85    346.59 o 
 -20   2  15      493.17      328.58     23.77 o 
 -18   2  15     3692.91     3596.09    336.69 o 
 -16   2  15      170.55      154.48     32.18 o 
 -14   2  15     2594.80     2687.12     99.03 o 
 -12   2  15      274.85      254.67     19.02 o 
 -10   2  15      521.72      482.63     66.84 o 
  -8   2  15       83.99       90.60     32.18 o 
  -6   2  15      547.95      565.57     29.71 o 
  -4   2  15      374.62      402.29     49.51 o 
  -2   2  15       71.32       52.96     32.18 o 
   0   2  15      515.22      567.45     21.01 o 
   2   2  15     4136.45     4351.64     91.60 o 
   4   2  15        9.22       -2.48     10.50 o 
   6   2  15     1146.49     1185.13     33.12 o 
   8   2  15      129.26      221.30     94.07 o 
  10   2  15        0.94      -42.09     42.09 o 
  12   2  15       20.49       48.16     76.75 o 
  14   2  15      224.67      266.03     17.51 o 
  16   2  15      225.28      146.37     27.23 o 
  18   2  15        0.70       49.51     24.76 o 
  20   2  15       47.54      178.25     24.76 o 
  22   2  15      289.53      346.59     34.66 o 
  24   2  15       35.79      -19.81     19.81 o 
 -29   3  15      242.86      263.51     61.89 o 
 -27   3  15      151.17      218.31     24.51 o 
 -25   3  15      284.22      332.85     96.55 o 
 -23   3  15      422.44      465.77     99.03 o 
 -21   3  15     1523.32     1619.76     71.79 o 
 -19   3  15      352.69      268.28     24.76 o 
 -17   3  15      194.85       47.16     29.71 o 
 -15   3  15      355.19      391.38     49.51 o 
 -13   3  15     1209.17     1034.57     27.53 o 
 -11   3  15     1219.88     1315.11     84.17 o 
  -9   3  15       68.34       68.31     49.51 o 
  -7   3  15        4.42       37.79     12.38 o 
  -5   3  15       31.06       36.07     11.88 o 
  -3   3  15      417.23      440.66     21.01 o 
  -1   3  15     1386.75     1135.23     39.61 o 
   1   3  15       42.12      110.38     34.66 o 
   3   3  15      219.01      265.82     61.89 o 
   5   3  15       65.67      148.78     81.70 o 
   7   3  15     1058.85     1095.76     44.56 o 
   9   3  15     1316.79     1292.59     35.01 o 
  11   3  15        0.03       24.76     17.33 o 
  13   3  15      601.78      539.69     34.66 o 
  15   3  15      410.45      287.17     29.71 o 
  17   3  15        0.36        9.90     19.81 o 
  19   3  15       46.86       79.22     24.76 o 
  21   3  15      140.79      252.52     29.71 o 
  23   3  15       31.03       69.32     24.76 o 
 -28   4  15      115.99      253.72     61.89 o 
 -26   4  15        6.36      157.84     23.77 o 
 -24   4  15      671.04      657.85     56.94 o 
 -22   4  15       15.01       -4.95     64.37 o 
 -20   4  15      850.57      914.30     36.64 o 
 -18   4  15       52.99       39.61     14.00 o 
 -16   4  15      965.84      816.70     56.94 o 
 -14   4  15       16.10       32.18     22.28 o 
 -12   4  15        0.95       55.43     34.07 o 
 -10   4  15        9.95      -12.38     22.28 o 
  -8   4  15       24.73       85.17     51.99 o 
  -6   4  15      213.79      207.84     22.28 o 
  -4   4  15       90.88       91.01     49.51 o 
  -2   4  15      495.18      587.18     31.99 o 
   0   4  15      243.40      296.24     49.51 o 
   2   4  15       88.83      138.10     17.33 o 
   4   4  15     2103.76     2215.54     74.27 o 
   6   4  15      696.07      701.31     23.77 o 
   8   4  15     4710.98     4396.75    133.68 o 
  10   4  15      542.08      604.06     39.61 o 
  12   4  15       65.00      178.25     24.76 o 
  14   4  15        2.47      -19.81     19.81 o 
  16   4  15        5.75      -14.85     14.85 o 
  18   4  15      142.17      292.13     29.71 o 
  20   4  15      197.96      425.81     34.66 o 
  22   4  15        5.73       19.81     24.76 o 
 -27   5  15       10.22       69.97    133.68 o 
 -25   5  15        4.32       58.13    118.83 o 
 -23   5  15       32.94       -1.75    113.88 o 
 -21   5  15      151.66       54.00     32.18 o 
 -19   5  15      189.57      185.82     76.75 o 
 -17   5  15        0.85       42.82     86.65 o 
 -15   5  15       47.93       18.00    143.59 o 
 -13   5  15     1641.68     1703.01     66.84 o 
 -11   5  15       71.90       17.16     33.30 o 
  -9   5  15       27.34       67.67     14.00 o 
  -7   5  15     2788.19     2763.64    106.45 o 
  -5   5  15        1.07      -32.18     32.18 o 
  -3   5  15        7.56       37.88     22.58 o 
  -1   5  15      474.08      346.22     40.93 o 
   1   5  15      381.29      296.07     15.47 o 
   3   5  15       93.13       39.61     19.81 o 
   5   5  15     1618.64     1628.97     64.37 o 
   7   5  15     8159.20     8605.34    242.61 o 
   9   5  15        8.37      -14.85     14.85 o 
  11   5  15      376.91      267.37     29.71 o 
  13   5  15      511.23      455.52     34.66 o 
  15   5  15      287.55      103.98     24.76 o 
  17   5  15      598.98      485.23     34.66 o 
  19   5  15      207.63      297.08     29.71 o 
  21   5  15      222.95      381.25     39.61 o 
 -26   6  15      102.90       78.92    101.50 o 
 -24   6  15       10.90       77.98     94.07 o 
 -22   6  15      279.45      401.86     56.94 o 
 -20   6  15        5.61       99.27     21.01 o 
 -18   6  15      295.94      408.62     24.51 o 
 -16   6  15       26.80      -39.61     39.61 o 
 -14   6  15      253.84      195.37     19.02 o 
 -12   6  15      350.65      319.45     19.81 o 
 -10   6  15     1515.40     1176.33     36.64 o 
  -8   6  15       49.01       40.60     24.76 o 
  -6   6  15      238.69      363.35     77.47 o 
  -4   6  15      111.42       29.71     10.50 o 
  -2   6  15       41.76       49.83     27.23 o 
   0   6  15      359.95      391.15     29.71 o 
   2   6  15      986.52     1178.41     54.46 o 
   4   6  15     2462.57     2614.28     89.12 o 
   6   6  15      164.06      123.78     24.76 o 
   8   6  15       77.47       64.37     24.76 o 
  10   6  15      988.93      881.33     49.51 o 
  12   6  15      260.42      242.61     29.71 o 
  14   6  15      291.86      287.17     29.71 o 
  16   6  15       43.36      118.83     29.71 o 
  18   6  15       63.65      203.00     34.66 o 
  20   6  15       52.05      188.15     34.66 o 
 -23   7  15      237.20      361.44     39.61 o 
 -21   7  15       45.67      226.87    126.26 o 
 -19   7  15      122.75       89.04     56.94 o 
 -17   7  15        0.80      -14.00     14.00 o 
 -15   7  15     1359.60     1309.62     38.51 o 
 -13   7  15      688.06      495.04     51.99 o 
 -11   7  15        4.34       14.85     24.76 o 
  -9   7  15      125.55      181.68     24.76 o 
  -7   7  15      100.99       35.85     29.71 o 
  -5   7  15      145.18      142.07     15.47 o 
  -3   7  15       74.09      120.62     22.28 o 
  -1   7  15      925.85      994.85     33.12 o 
   1   7  15        6.09       74.27     24.76 o 
   3   7  15     4511.42     4807.70    148.54 o 
   5   7  15      848.14      767.45     39.61 o 
   7   7  15      134.09      203.00     29.71 o 
   9   7  15      867.46      703.08     44.56 o 
  11   7  15      990.12      722.89     44.56 o 
  13   7  15       23.38      -14.85     14.85 o 
  15   7  15      131.37      198.05     34.66 o 
  17   7  15      114.43      217.86     34.66 o 
 -20   8  15      170.22      341.64     34.66 o 
 -18   8  15        0.12      198.05     34.66 o 
 -16   8  15       19.10      148.54     29.71 o 
 -14   8  15      277.44      257.47     34.66 o 
 -12   8  15        1.88      -14.85     14.85 o 
 -10   8  15       15.96       -9.90     19.81 o 
  -8   8  15      175.60       70.28     29.71 o 
  -6   8  15       57.07       19.81     19.81 o 
  -4   8  15      423.98      569.57     24.51 o 
  -2   8  15        0.26      147.59     19.81 o 
   0   8  15      494.07      397.13     37.13 o 
   2   8  15      189.13      133.68     24.76 o 
   4   8  15      116.26       39.61     19.81 o 
   6   8  15       34.53      113.88     29.71 o 
   8   8  15      550.27      549.59     39.61 o 
  10   8  15       17.19      -19.81     19.81 o 
  12   8  15      110.48       34.66     24.76 o 
  14   8  15        2.86       34.66     24.76 o 
  16   8  15      162.45      396.10     39.61 o 
 -15   9  15      163.00      554.54     39.61 o 
 -13   9  15       39.30      -24.76     24.76 o 
 -11   9  15       12.48      -22.28     22.28 o 
  -9   9  15        0.58        1.07     79.22 o 
  -7   9  15      557.12      567.45     24.51 o 
  -5   9  15      172.29      300.83     22.56 o 
  -3   9  15      494.90      421.38     24.51 o 
  -1   9  15       28.45      -15.47     15.47 o 
   1   9  15       59.86       39.61     24.76 o 
   3   9  15      151.08      257.47     34.66 o 
   5   9  15        3.17       89.12     29.71 o 
   7   9  15       28.67       29.71     24.76 o 
   9   9  15        5.41      -24.76     24.76 o 
  11   9  15        0.16      -19.81     19.81 o 
  13   9  15       83.54      158.44     29.71 o 
 -12  10  15      110.02       49.51     29.71 o 
 -10  10  15     1086.40     1208.12     54.46 o 
  -8  10  15      239.10      311.93     29.71 o 
  -6  10  15      128.83      122.54     34.66 o 
  -4  10  15      219.53      348.71    126.26 o 
  -2  10  15       76.00      -24.21     61.89 o 
   0  10  15       10.43      -15.40     15.47 o 
   2  10  15       70.13      178.25     34.66 o 
   4  10  15        3.36        0.00     24.76 o 
   6  10  15       61.31      -24.76     24.76 o 
   8  10  15       55.63      -14.85     14.85 o 
 -28   0  16        7.78       29.71     24.76 o 
 -26   0  16        0.14      -19.81     19.81 o 
 -24   0  16      802.60      579.30     34.66 o 
 -22   0  16      883.39      873.09     36.64 o 
 -20   0  16        7.77      -19.81     19.81 o 
 -18   0  16      592.17      708.03     49.51 o 
 -16   0  16        0.76      -24.76     24.76 o 
 -14   0  16     2558.72     2495.45     94.07 o 
 -12   0  16      952.37      886.28     49.51 o 
 -10   0  16      537.26      604.06     34.66 o 
  -8   0  16      629.45      569.40     34.66 o 
  -6   0  16      489.57      589.20     39.61 o 
  -4   0  16     1834.57     1752.76     64.37 o 
  -2   0  16     1489.94     1619.07     59.42 o 
   0   0  16     3344.47     3406.49    108.93 o 
   2   0  16       55.05       29.71     19.81 o 
   4   0  16     3815.88     3673.86    113.88 o 
   6   0  16      324.43      242.61     19.81 o 
   8   0  16      236.29      148.54     24.76 o 
  10   0  16      675.09      604.06     34.66 o 
  12   0  16    16703.53    16477.90    435.71 o 
  14   0  16      377.69      183.20     24.76 o 
  16   0  16     1608.01     1257.63     54.46 o 
  18   0  16        6.52       59.42     24.76 o 
  20   0  16      418.92      455.52     34.66 o 
  22   0  16       93.10      108.93     29.71 o 
 -29   1  16       13.35      116.19    195.58 o 
 -27   1  16      212.29      237.44     67.64 o 
 -25   1  16      633.99      669.97     43.98 o 
 -23   1  16      156.92       34.21     22.28 o 
 -21   1  16     1122.85     1027.04     49.51 o 
 -19   1  16     1126.38     1196.18     58.83 o 
 -17   1  16     3602.91     3921.43     94.53 o 
 -15   1  16     1350.61     1528.38     49.02 o 
 -13   1  16      669.90      755.61    116.36 o 
 -11   1  16     1114.59     1030.69     36.64 o 
  -9   1  16        3.75      -17.33     27.23 o 
  -7   1  16      732.71      806.79     42.09 o 
  -5   1  16     1347.82     1376.37     51.99 o 
  -3   1  16      266.66      331.74     17.51 o 
  -1   1  16      884.51      764.10     44.56 o 
   1   1  16     1193.27     1314.16     74.27 o 
   3   1  16      137.68      107.28     32.18 o 
   5   1  16      440.32      482.87     21.01 o 
   7   1  16      693.80      555.35     81.70 o 
   9   1  16       22.04       56.94     14.00 o 
  11   1  16      367.40      410.90     44.56 o 
  13   1  16     2496.60     2716.36     89.12 o 
  15   1  16       84.48      -37.13     37.13 o 
  17   1  16       13.67      -41.02     44.56 o 
  19   1  16       10.99      104.19     19.81 o 
  21   1  16       41.06       49.51     19.81 o 
  23   1  16       16.30       -4.95     24.76 o 
 -28   2  16       64.64       -9.90     22.56 o 
 -26   2  16       15.72      -23.77     56.94 o 
 -24   2  16      677.14      572.61    185.67 o 
 -22   2  16     1340.16     1273.06     42.83 o 
 -20   2  16        8.06       84.92     49.51 o 
 -18   2  16     2873.18     2868.55     63.77 o 
 -16   2  16      225.16      206.91     79.22 o 
 -14   2  16      132.65      100.02     17.51 o 
 -12   2  16       61.90      128.94     34.66 o 
 -10   2  16      345.84      294.39     51.99 o 
  -8   2  16      425.10      359.12     21.01 o 
  -6   2  16       23.41       53.47     14.85 o 
  -4   2  16      327.09      436.42     37.13 o 
  -2   2  16       28.28       76.55     59.42 o 
   0   2  16       17.70       44.56     14.85 o 
   2   2  16      519.91      527.73     64.37 o 
   4   2  16       31.99        6.37     42.09 o 
   6   2  16     1154.44     1162.41     89.12 o 
   8   2  16      879.80      884.05     79.22 o 
  10   2  16      266.66      123.93     54.46 o 
  12   2  16      208.21      238.59     17.51 o 
  14   2  16      341.71      310.72     61.89 o 
  16   2  16      202.91      193.10     24.76 o 
  18   2  16      591.82      549.59     34.66 o 
  20   2  16        1.51      188.15     34.66 o 
  22   2  16      207.64      346.59     34.66 o 
 -27   3  16       94.20      189.60    148.54 o 
 -25   3  16        0.89      -13.95     19.02 o 
 -23   3  16       17.69      -44.02    121.31 o 
 -21   3  16       75.13       43.89     51.99 o 
 -19   3  16      255.83      109.70     47.04 o 
 -17   3  16      198.50      189.78     54.46 o 
 -15   3  16       28.33       21.46     28.79 o 
 -13   3  16     1110.60     1203.03    126.26 o 
 -11   3  16      293.20      373.67     42.09 o 
  -9   3  16       17.41       -4.95     14.00 o 
  -7   3  16       11.06      -19.81     19.81 o 
  -5   3  16       84.83      131.63     14.00 o 
  -3   3  16      690.57      651.18     28.01 o 
  -1   3  16      300.69      297.08     61.89 o 
   1   3  16      730.18      693.50     24.51 o 
   3   3  16        2.84      -57.77     69.32 o 
   5   3  16      204.70      161.15     71.79 o 
   7   3  16     1123.33     1149.95    173.30 o 
   9   3  16      810.78      838.20     34.66 o 
  11   3  16       17.33       94.07     24.76 o 
  13   3  16        8.66       29.71     24.76 o 
  15   3  16       21.39      -14.85     14.85 o 
  17   3  16        0.73      -19.81     19.81 o 
  19   3  16        6.66      118.83     29.71 o 
  21   3  16        3.46      158.44     29.71 o 
 -26   4  16       39.32       96.84     24.51 o 
 -24   4  16       11.53       56.89     61.89 o 
 -22   4  16        5.16      -14.00     14.00 o 
 -20   4  16       16.49      -27.23     27.23 o 
 -18   4  16       66.95       54.46     19.81 o 
 -16   4  16      840.08      666.41    111.40 o 
 -14   4  16        0.27       41.79     53.17 o 
 -12   4  16      262.34      235.98     29.71 o 
 -10   4  16      164.57      123.28     24.76 o 
  -8   4  16       49.34       37.96     15.47 o 
  -6   4  16      678.90      764.98     28.01 o 
  -4   4  16      847.90      817.61     76.75 o 
  -2   4  16      154.54       55.36     29.71 o 
   0   4  16     1201.27     1255.50     36.64 o 
   2   4  16      507.35      587.35     56.94 o 
   4   4  16      494.17      401.96     66.84 o 
   6   4  16      143.42      143.59     24.76 o 
   8   4  16      514.52      500.08     29.71 o 
  10   4  16       37.09      -19.81     19.81 o 
  12   4  16      607.13      519.89     39.61 o 
  14   4  16        2.91        4.95     19.81 o 
  16   4  16      496.63      628.81     39.61 o 
  18   4  16        5.73        4.95     19.81 o 
  20   4  16      245.17      420.86     39.61 o 
 -25   5  16       91.95       39.61     24.76 o 
 -23   5  16       30.14      -89.67    116.36 o 
 -21   5  16      178.05      143.76     21.01 o 
 -19   5  16      223.65      210.33    146.06 o 
 -17   5  16       27.25       -2.97     76.75 o 
 -15   5  16        0.26      100.44     32.18 o 
 -13   5  16      500.35      501.45     31.19 o 
 -11   5  16        1.47       23.12     51.99 o 
  -9   5  16      504.56      414.73     56.94 o 
  -7   5  16        0.74       41.59     59.42 o 
  -5   5  16        0.10       59.61     14.00 o 
  -3   5  16      570.74      669.88    111.40 o 
  -1   5  16       35.30       63.27     15.47 o 
   1   5  16     1121.61     1079.38     49.51 o 
   3   5  16      417.95      509.98     34.66 o 
   5   5  16      272.45      306.98     29.71 o 
   7   5  16     2536.93     2723.21     94.07 o 
   9   5  16       58.36      -19.81     19.81 o 
  11   5  16      817.35      717.94     44.56 o 
  13   5  16      137.18      198.05     29.71 o 
  15   5  16       15.23      -19.81     19.81 o 
  17   5  16       98.53       69.32     29.71 o 
  19   5  16       32.99      311.93     39.61 o 
 -24   6  16       18.60      122.88     22.56 o 
 -22   6  16        1.19      206.71    106.45 o 
 -20   6  16        2.22      -57.62     61.89 o 
 -18   6  16      262.61      243.55     51.99 o 
 -16   6  16      166.10      106.29     81.70 o 
 -14   6  16      149.78      128.73     19.02 o 
 -12   6  16        3.48      170.15     47.04 o 
 -10   6  16       29.25      196.75     19.02 o 
  -8   6  16       13.84       27.23     17.51 o 
  -6   6  16        4.79        0.27     47.91 o 
  -4   6  16       41.07        7.78     32.18 o 
  -2   6  16        3.79       59.42     24.76 o 
   0   6  16      114.58      123.78     24.76 o 
   2   6  16       18.35       24.76     24.76 o 
   4   6  16      358.17      262.42     29.71 o 
   6   6  16       17.21      -19.81     19.81 o 
   8   6  16        2.35       -4.95     19.81 o 
  10   6  16      695.66      708.03     44.56 o 
  12   6  16        8.34      -19.81     19.81 o 
  14   6  16     1203.09      945.70     49.51 o 
  16   6  16        3.12      -24.76     29.71 o 
  18   6  16        6.46      277.27     34.66 o 
 -21   7  16       72.12       24.34     47.04 o 
 -19   7  16       31.42      -69.32     69.32 o 
 -17   7  16       82.67      -61.62     86.65 o 
 -15   7  16      213.75      159.17     89.12 o 
 -13   7  16      449.57      420.88     37.13 o 
 -11   7  16      482.89      398.74     54.46 o 
  -9   7  16       49.04      215.38    160.92 o 
  -7   7  16      254.26      144.27     17.33 o 
  -5   7  16      209.56      205.66     84.17 o 
  -3   7  16      216.26      219.20     32.18 o 
  -1   7  16      681.61      747.65     44.56 o 
   1   7  16      320.01      435.71     34.66 o 
   3   7  16      493.09      495.13     39.61 o 
   5   7  16       58.41       -4.95     19.81 o 
   7   7  16        8.11      168.34     29.71 o 
   9   7  16       52.67      262.42     29.71 o 
  11   7  16      168.92      -24.76     24.76 o 
  13   7  16        7.71      -19.81     19.81 o 
  15   7  16      704.39      673.38     44.56 o 
 -16   8  16       60.88      267.37     34.66 o 
 -14   8  16       31.95       69.32     24.76 o 
 -12   8  16       38.12        4.95     29.71 o 
 -10   8  16       52.83       -9.35     61.89 o 
  -8   8  16      259.67      218.70     51.99 o 
  -6   8  16      345.30      353.65     81.70 o 
  -4   8  16      329.24      491.86    116.36 o 
  -2   8  16      278.73      371.35     34.66 o 
   0   8  16      227.46      128.73     24.76 o 
   2   8  16       15.15      -14.85     14.85 o 
   4   8  16       30.40       89.12     29.71 o 
   6   8  16      133.41      138.64     29.71 o 
   8   8  16      139.45      138.64     29.71 o 
  10   8  16        0.04      -19.81     19.81 o 
  12   8  16      215.25      -19.81     19.81 o 
  14   8  16       24.81       49.51     29.71 o 
 -15   9  16       51.07      272.32     34.66 o 
 -13   9  16      139.11      272.32     34.66 o 
 -11   9  16       23.02      -14.00     14.00 o 
  -9   9  16       27.34      -23.77     69.32 o 
  -7   9  16       25.43       74.27     17.51 o 
  -5   9  16      184.36      387.77     27.23 o 
  -3   9  16       17.38       19.81     29.71 o 
  -1   9  16      489.90      391.15     34.66 o 
   1   9  16      195.44      103.98     24.76 o 
   3   9  16      114.94      198.05     29.71 o 
   5   9  16      143.90        9.90     24.76 o 
   7   9  16       10.72      -19.81     19.81 o 
   9   9  16      214.71       -9.90     29.71 o 
 -10  10  16      585.37      420.86     34.66 o 
  -8  10  16      126.23      371.35     39.61 o 
  -6  10  16       38.68       48.71     74.27 o 
  -4  10  16       71.80        0.45     49.51 o 
  -2  10  16      126.11       -9.90     24.76 o 
   0  10  16       12.75      188.15     34.66 o 
 -27   1  17       10.47      -96.55     96.55 o 
 -25   1  17      420.21      412.00    101.50 o 
 -23   1  17      492.33      389.76     56.86 o 
 -21   1  17     1661.29     1641.54     56.02 o 
 -19   1  17      180.18      180.70     27.36 o 
 -17   1  17     3907.69     4260.62    101.53 o 
 -15   1  17      176.89      135.12     29.71 o 
 -13   1  17       55.07       42.09     17.51 o 
 -11   1  17      743.59      827.00    106.45 o 
  -9   1  17     1097.93     1157.75     36.64 o 
  -7   1  17      166.87      243.99     37.13 o 
  -5   1  17     1421.38     1217.43     36.64 o 
  -3   1  17       10.79       16.27     24.76 o 
  -1   1  17      757.69      653.57     26.08 o 
   1   1  17      443.42      419.08     49.51 o 
   3   1  17      116.77       42.44     14.85 o 
   5   1  17      367.24      344.13     19.81 o 
   7   1  17        4.39       63.30     47.04 o 
   9   1  17      609.93      588.82    101.50 o 
  11   1  17        2.42       20.36     39.61 o 
  13   1  17     1007.57     1162.98     47.04 o 
  15   1  17      302.74      278.69     21.01 o 
  17   1  17       12.26      -15.47     15.47 o 
  19   1  17      313.74      376.30     29.71 o 
  21   1  17        2.98      133.68     29.71 o 
 -26   2  17      177.60      232.30    212.91 o 
 -24   2  17       49.00       -3.71     37.13 o 
 -22   2  17      968.04      843.44     81.70 o 
 -20   2  17       35.35       57.01     58.95 o 
 -18   2  17        3.97      -17.51     17.51 o 
 -16   2  17        6.98        2.48     17.51 o 
 -14   2  17      359.02      378.71     86.65 o 
 -12   2  17      933.29      941.09     47.04 o 
 -10   2  17     1023.43     1067.06     49.51 o 
  -8   2  17      953.26     1060.15     35.01 o 
  -6   2  17        1.30       22.63     32.18 o 
  -4   2  17       19.95      -10.50     10.50 o 
  -2   2  17     1014.91     1021.62     44.56 o 
   0   2  17       40.42       12.38     17.33 o 
   2   2  17      513.26      410.30     27.23 o 
   4   2  17      317.03      398.56     71.79 o 
   6   2  17      241.76      238.86     56.94 o 
   8   2  17      101.42      170.86     17.51 o 
  10   2  17       18.67       -2.48     37.13 o 
  12   2  17      578.02      631.11     27.23 o 
  14   2  17       18.34       64.37     17.51 o 
  16   2  17       52.48       19.81     19.81 o 
  18   2  17      182.00      173.30     24.76 o 
  20   2  17        0.44       39.61     29.71 o 
 -25   3  17        0.62       39.61     69.32 o 
 -23   3  17       87.01      140.29     29.71 o 
 -21   3  17       11.92      -19.81     19.81 o 
 -19   3  17      274.65      228.87     22.56 o 
 -17   3  17       36.77      104.69     59.42 o 
 -15   3  17       77.23      181.26     81.70 o 
 -13   3  17      709.17      681.21     54.46 o 
 -11   3  17      205.61      204.24     54.46 o 
  -9   3  17      390.88      335.95     84.17 o 
  -7   3  17       59.07       85.37     17.33 o 
  -5   3  17        1.40       77.46     14.00 o 
  -3   3  17      294.70      251.72     19.02 o 
  -1   3  17        0.10      -14.85     14.85 o 
   1   3  17       66.66      187.16    126.26 o 
   3   3  17        0.03       16.27     24.76 o 
   5   3  17     1170.49     1145.94     34.49 o 
   7   3  17      816.56      887.48     29.61 o 
   9   3  17     1172.45     1163.36     74.27 o 
  11   3  17      478.19      401.05     34.66 o 
  13   3  17      213.93      -24.76     24.76 o 
  15   3  17       64.40      -19.81     19.81 o 
  17   3  17       60.26      -14.85     14.85 o 
  19   3  17       51.93      153.49     29.71 o 
 -26   4  17       22.04      -22.56     22.56 o 
 -24   4  17       58.98       19.81     21.01 o 
 -22   4  17       43.48      -41.23    138.64 o 
 -20   4  17       89.89      -56.94     69.32 o 
 -18   4  17        9.83       60.46     37.13 o 
 -16   4  17      103.10      164.57     84.92 o 
 -14   4  17      155.00      166.20     21.01 o 
 -12   4  17     2641.96     2524.10    183.20 o 
 -10   4  17       28.07      -42.09     49.51 o 
  -8   4  17       13.48      -54.46     54.46 o 
  -6   4  17       56.32       97.62     37.13 o 
  -4   4  17      183.04      189.67     27.23 o 
  -2   4  17        1.06      -14.85     14.85 o 
   0   4  17      859.65      879.76     54.46 o 
   2   4  17       87.73      173.63     17.33 o 
   4   4  17     1672.79     1716.11     69.32 o 
   6   4  17      118.24      207.95     29.71 o 
   8   4  17     5731.65     5867.28    173.30 o 
  10   4  17       31.52       -4.95     24.76 o 
  12   4  17       95.60       44.56     24.76 o 
  14   4  17      243.45      316.88     34.66 o 
  16   4  17      801.97      703.08     39.61 o 
  18   4  17      108.38      193.10     29.71 o 
 -23   5  17      407.22      362.51    121.31 o 
 -21   5  17       60.72     -117.55    212.91 o 
 -19   5  17      164.66      236.76    113.88 o 
 -17   5  17       60.03      175.75     56.94 o 
 -15   5  17       22.00       44.98     14.10 o 
 -13   5  17       14.91      -34.66     34.66 o 
 -11   5  17       14.30       89.67     49.51 o 
  -9   5  17      158.54      187.26     84.17 o 
  -7   5  17       36.73       64.42     76.75 o 
  -5   5  17      397.21      356.56     21.01 o 
  -3   5  17     1481.50     1467.92    141.11 o 
  -1   5  17      195.11      183.94     64.37 o 
   1   5  17     2083.74     2109.25     79.22 o 
   3   5  17      100.15      158.44     24.76 o 
   5   5  17     3748.44     3609.49    118.83 o 
   7   5  17       25.40       49.51     24.76 o 
   9   5  17     1226.19     1227.92     54.46 o 
  11   5  17      390.18      242.61     34.66 o 
  13   5  17        6.34      -19.81     19.81 o 
  15   5  17      129.39      -14.85     14.85 o 
  17   5  17       48.75       54.46     29.71 o 
 -22   6  17       28.18      -34.51    173.30 o 
 -20   6  17       61.30       89.04     56.94 o 
 -18   6  17        0.01      -19.81     19.81 o 
 -16   6  17        6.96       60.83     44.56 o 
 -14   6  17       89.22      129.64     39.61 o 
 -12   6  17      239.61      240.25    103.98 o 
 -10   6  17        4.38      174.77     76.75 o 
  -8   6  17        1.17       -4.30     99.03 o 
  -6   6  17     2930.58     3136.93    225.28 o 
  -4   6  17      111.39      -19.81     19.81 o 
  -2   6  17     1463.64     1633.93     64.37 o 
   0   6  17       55.10      -19.81     24.76 o 
   2   6  17        3.86       44.56     24.76 o 
   4   6  17      654.67      648.62     39.61 o 
   6   6  17     2422.87     2802.43     99.03 o 
   8   6  17      261.35      163.39     29.71 o 
  10   6  17      254.92      366.40     34.66 o 
  12   6  17       31.26        4.95     24.76 o 
  14   6  17        0.85        0.00     24.76 o 
  16   6  17      152.21       89.12     29.71 o 
 -19   7  17       69.25      -32.18     32.18 o 
 -17   7  17      439.31      338.34     37.13 o 
 -15   7  17      132.44       87.04     57.86 o 
 -13   7  17       74.46      259.33    220.33 o 
 -11   7  17      656.24      717.94     44.56 o 
  -9   7  17       26.44      207.39    136.16 o 
  -7   7  17      168.53      143.77     32.18 o 
  -5   7  17       66.83       29.71     24.76 o 
  -3   7  17       38.81       69.32     24.76 o 
  -1   7  17       62.38      282.22     34.66 o 
   1   7  17      132.68      143.59     29.71 o 
   3   7  17      903.96     1015.01     49.51 o 
   5   7  17        9.62      -19.81     19.81 o 
   7   7  17      193.16      277.27     29.71 o 
   9   7  17       85.21      193.10     29.71 o 
  11   7  17        0.07      -24.76     24.76 o 
  13   7  17      148.80      -19.81     19.81 o 
 -16   8  17      115.40      326.79     44.56 o 
 -14   8  17      468.37      272.32     34.66 o 
 -12   8  17      114.21      255.84    143.59 o 
 -10   8  17       65.48      -54.46     54.46 o 
  -8   8  17      701.81      589.98    190.62 o 
  -6   8  17        0.13       41.51     79.22 o 
  -2   8  17      215.75      381.25     34.66 o 
   0   8  17      729.22      717.94     44.56 o 
   2   8  17       38.21      -19.81     19.81 o 
   4   8  17       14.74       14.85     29.71 o 
   6   8  17       83.14      148.54     29.71 o 
   8   8  17        3.60       69.32     29.71 o 
  10   8  17       23.97      -29.71     29.71 o 
 -13   9  17      366.66      332.25    116.36 o 
 -11   9  17       32.39      -81.70     81.70 o 
  -9   9  17      297.99      201.15     24.76 o 
  -7   9  17       97.24      238.44    106.45 o 
  -5   9  17        1.26       99.03     29.71 o 
  -3   9  17      178.99      138.64     29.71 o 
  -1   9  17      129.83       34.66     24.76 o 
   1   9  17        7.32      -29.71     29.71 o 
   3   9  17       69.96      193.10     34.66 o 
   5   9  17      199.00      237.66     34.66 o 
 -26   0  18      852.03     1015.01     69.32 o 
 -24   0  18     1710.07     2054.79     94.07 o 
 -22   0  18     2189.89     2450.89    103.98 o 
 -20   0  18      361.66      297.08     39.61 o 
 -18   0  18      350.29      292.13     44.56 o 
 -16   0  18     4537.81     4985.95    163.39 o 
 -14   0  18      230.75      252.52     34.66 o 
 -12   0  18     2114.92     2213.23     84.17 o 
 -10   0  18      307.06      321.83     34.66 o 
  -8   0  18     1617.02     1728.00     69.32 o 
  -6   0  18       20.77       29.71     19.81 o 
  -4   0  18      709.22      722.89     39.61 o 
  -2   0  18      100.62      178.25     19.81 o 
   0   0  18      527.40      524.84     34.66 o 
   2   0  18      129.43      163.39     24.76 o 
   4   0  18     2509.43     2599.43     89.12 o 
   6   0  18     1098.67     1208.12     54.46 o 
   8   0  18     3730.86     4104.62    128.73 o 
  10   0  18      287.80      316.88     29.71 o 
  12   0  18      195.99      297.08     29.71 o 
  14   0  18        2.60      -14.85     14.85 o 
  16   0  18       33.71      -14.85     14.85 o 
  18   0  18       12.37      -19.81     19.81 o 
  20   0  18        0.65      168.34     34.66 o 
 -25   1  18        0.20      108.08     19.60 o 
 -23   1  18      240.99      350.18     91.60 o 
 -21   1  18      192.84      282.31     59.42 o 
 -19   1  18      418.16      455.03     61.89 o 
 -17   1  18      147.08      202.47     61.89 o 
 -15   1  18       38.21       67.82     66.84 o 
 -13   1  18      675.85      577.07     39.61 o 
 -11   1  18      255.89      302.76     21.01 o 
  -9   1  18      741.73      788.71     71.79 o 
  -7   1  18      309.62      339.18     51.99 o 
  -5   1  18      146.30      154.04     17.33 o 
  -3   1  18      221.24      296.24     34.66 o 
  -1   1  18        5.08       19.81     19.81 o 
   1   1  18      660.40      572.14     24.51 o 
   3   1  18      177.28      191.43     17.51 o 
   5   1  18      812.81      756.74     42.09 o 
   7   1  18       87.78      190.91     17.51 o 
   9   1  18      392.48      349.93     21.01 o 
  11   1  18     1247.18     1391.16     56.94 o 
  13   1  18      366.26      460.13     81.70 o 
  15   1  18       16.11      -32.18     32.18 o 
  17   1  18      266.04      193.29     56.94 o 
  19   1  18       86.79       99.03     29.71 o 
 -26   2  18       66.16      107.22     99.03 o 
 -24   2  18        0.31       91.67     34.41 o 
 -22   2  18      127.64      168.17     61.81 o 
 -20   2  18      350.31      411.02     31.51 o 
 -18   2  18      341.43      397.51     29.61 o 
 -16   2  18      112.68      178.11     29.71 o 
 -14   2  18      124.78      165.32    101.50 o 
 -12   2  18      312.42      330.17     24.51 o 
 -10   2  18      328.46      324.96     64.37 o 
  -8   2  18       41.94       68.94     37.13 o 
  -6   2  18       28.39       37.96     15.47 o 
  -4   2  18      262.31      293.28     84.17 o 
  -2   2  18      195.35      176.83     24.76 o 
   0   2  18      156.74      134.99     22.28 o 
   2   2  18      246.53      270.16     19.81 o 
   4   2  18      212.51      254.92     79.22 o 
   6   2  18       61.99      137.29     17.51 o 
   8   2  18      745.59      936.45     31.51 o 
  10   2  18      504.40      440.21     64.37 o 
  12   2  18      163.59      204.51     61.89 o 
  14   2  18      189.74      282.22     29.71 o 
  16   2  18       66.92      -14.85     14.85 o 
  18   2  18       36.50      -24.76     24.76 o 
 -25   3  18       26.28       80.64     24.76 o 
 -23   3  18      148.93      139.33     32.18 o 
 -21   3  18       86.55      167.65     43.02 o 
 -19   3  18        0.59      -20.26     49.51 o 
 -17   3  18        2.87       25.66     44.56 o 
 -15   3  18       38.39      163.54     21.01 o 
 -13   3  18      694.38      697.22    133.68 o 
 -11   3  18      560.05      626.15     71.79 o 
  -9   3  18      886.10      906.11     31.51 o 
  -7   3  18       60.11      149.95     39.61 o 
  -5   3  18     1473.29     1453.24     42.01 o 
  -3   3  18      205.46      201.29     17.51 o 
  -1   3  18        5.99      -11.88     11.88 o 
   1   3  18       45.50      135.60     27.23 o 
   3   3  18        2.38      -17.33     17.33 o 
   5   3  18       37.94       93.27     17.51 o 
   7   3  18      208.47      355.40     47.04 o 
   9   3  18       34.27      -19.81     19.81 o 
  11   3  18      863.10      896.18     44.56 o 
  13   3  18     1119.09     1123.94     59.42 o 
  15   3  18      105.51       19.81     24.76 o 
  17   3  18      399.49      262.42     29.71 o 
 -24   4  18      582.65      455.73     84.17 o 
 -22   4  18        6.23       42.09     21.01 o 
 -20   4  18        1.49       18.26     37.71 o 
 -18   4  18       10.83       66.58     64.37 o 
 -16   4  18      163.52      287.17     28.01 o 
 -14   4  18      125.65       93.67     94.07 o 
 -12   4  18      154.01      183.72     94.07 o 
 -10   4  18      164.08      191.76     39.61 o 
  -8   4  18      153.15      145.12     27.23 o 
  -6   4  18      207.70      323.89     66.84 o 
  -4   4  18       10.56        4.95     22.28 o 
  -2   4  18      302.40      303.51     24.76 o 
   0   4  18      491.99      485.66     22.56 o 
   2   4  18        6.64       12.38     14.00 o 
   4   4  18      695.40      678.33     44.56 o 
   6   4  18     1178.31     1460.63     64.37 o 
   8   4  18      596.17      633.77     39.61 o 
  10   4  18     1370.37     1321.99     59.42 o 
  12   4  18        7.06       14.85     24.76 o 
  14   4  18        0.27      -14.85     14.85 o 
  16   4  18      411.84      297.08     29.71 o 
 -21   5  18      301.16      377.18     86.65 o 
 -19   5  18        0.80       55.51     49.94 o 
 -17   5  18        5.17       41.94     74.27 o 
 -15   5  18       22.59       14.85     49.51 o 
 -13   5  18      239.75      291.03     44.56 o 
 -11   5  18        0.64      128.03     34.66 o 
  -9   5  18        0.08      117.36     64.37 o 
  -7   5  18       14.97       32.18     17.33 o 
  -5   5  18     1411.62     1437.11     96.55 o 
  -3   5  18        3.90      -27.23     27.23 o 
  -1   5  18      241.62      242.61     29.71 o 
   1   5  18      834.41      851.62     44.56 o 
   3   5  18      545.69      430.76     34.66 o 
   5   5  18       37.20       54.46     24.76 o 
   7   5  18     1242.76     1148.70     54.46 o 
   9   5  18       15.37       74.27     24.76 o 
  11   5  18      118.39       64.37     29.71 o 
  13   5  18      100.92       64.37     24.76 o 
  15   5  18       50.39      -24.76     24.76 o 
 -20   6  18       12.33       97.71     99.03 o 
 -18   6  18      221.17      111.72     26.18 o 
 -16   6  18      172.00       92.22    222.81 o 
 -14   6  18       23.88      138.95     32.18 o 
 -12   6  18      158.08      223.41     64.37 o 
 -10   6  18     1264.49     1404.67     45.51 o 
  -8   6  18       45.26      -91.60    108.93 o 
  -6   6  18       13.34      -14.85     14.85 o 
  -4   6  18       24.02      -19.81     19.81 o 
  -2   6  18     1531.14     1445.78     59.42 o 
   0   6  18      206.67      257.47     29.71 o 
   2   6  18     3880.41     3659.00    123.78 o 
   4   6  18       15.55       -4.95     24.76 o 
   6   6  18       36.76        0.00     24.76 o 
   8   6  18      189.77      143.59     29.71 o 
  10   6  18      229.10      198.05     34.66 o 
  12   6  18        3.72      -24.76     24.76 o 
  14   6  18      268.50      113.88     29.71 o 
 -17   7  18        3.20       87.94     59.24 o 
 -15   7  18      135.88      329.16     86.65 o 
 -13   7  18      657.79      787.26     54.46 o 
 -11   7  18        0.64      -29.71     29.71 o 
  -9   7  18       21.57       14.85     24.76 o 
  -7   7  18       66.13       24.76     24.76 o 
  -5   7  18        7.99      128.73     24.76 o 
  -3   7  18       22.53      217.86     29.71 o 
  -1   7  18      293.41      465.42     39.61 o 
   1   7  18        4.73      -24.76     24.76 o 
   3   7  18       19.11      -19.81     19.81 o 
   5   7  18      121.70       34.66     24.76 o 
   7   7  18        1.68      128.73     29.71 o 
   9   7  18       11.84       44.56     29.71 o 
  11   7  18      263.59      232.71     34.66 o 
 -14   8  18        8.17        4.95     29.71 o 
 -12   8  18        1.95      190.89    294.60 o 
 -10   8  18       52.38      -27.46     29.71 o 
  -8   8  18       56.44       99.03     24.76 o 
  -6   8  18       13.17      103.98     29.71 o 
  -4   8  18       15.18      103.98     29.71 o 
  -2   8  18        2.28       29.71     29.71 o 
   0   8  18       11.39      -24.76     24.76 o 
   2   8  18       54.75      -24.76     24.76 o 
   4   8  18        6.43      -24.76     24.76 o 
   6   8  18       76.94       99.03     29.71 o 
  -7   9  18       10.04       99.03     34.66 o 
  -3   9  18        4.02       19.81     29.71 o 
  -1   9  18      118.20       54.46     29.71 o 
 -23   1  19        0.14       27.07     26.08 o 
 -21   1  19       12.77       16.03    143.59 o 
 -19   1  19      441.96      435.50    103.98 o 
 -17   1  19       17.61      106.66     89.12 o 
 -15   1  19        9.33       12.38     27.23 o 
 -13   1  19       39.11       68.43     42.09 o 
 -11   1  19     1481.12     1750.45     52.52 o 
  -9   1  19      705.76      747.22     74.27 o 
  -7   1  19       53.78      -24.76     24.76 o 
  -5   1  19      595.97      603.95     32.18 o 
  -3   1  19        7.59       44.18     27.23 o 
  -1   1  19       45.08       17.60     42.09 o 
   1   1  19      432.96      435.37     64.37 o 
   3   1  19      284.65      273.62     42.09 o 
   5   1  19       23.81       34.66     15.47 o 
   7   1  19      925.84      944.01     35.01 o 
   9   1  19       87.71       35.96    118.83 o 
  11   1  19      757.87      601.40     44.56 o 
  13   1  19        2.11      170.62     39.61 o 
  15   1  19        5.60      -34.11     39.61 o 
  17   1  19        1.85      -14.85     14.85 o 
 -24   2  19        2.12      -19.81     64.37 o 
 -22   2  19       12.27       47.04     24.51 o 
 -20   2  19      112.28      103.32     26.08 o 
 -18   2  19       88.11       69.32     89.12 o 
 -16   2  19        0.02       -7.20     79.22 o 
 -14   2  19      255.17      165.49     22.56 o 
 -12   2  19       88.08      133.49     34.66 o 
 -10   2  19      183.35      165.69     79.22 o 
  -8   2  19       36.77       88.36     39.61 o 
  -6   2  19      705.76      584.20     32.18 o 
  -4   2  19      131.92      279.14    103.98 o 
  -2   2  19      300.83      282.57     21.01 o 
   0   2  19      409.14      455.83    101.50 o 
   2   2  19      467.23      418.56    101.50 o 
   4   2  19      367.34      298.45     91.60 o 
   6   2  19      271.90      364.26     24.76 o 
   8   2  19      122.33      171.14     21.01 o 
  10   2  19       17.79      -14.00     14.00 o 
  12   2  19        3.44      103.98     29.71 o 
  14   2  19      186.33      168.34     29.71 o 
  16   2  19       60.46      -19.81     19.81 o 
 -23   3  19      144.11       97.71     26.08 o 
 -21   3  19      265.64      262.36     64.37 o 
 -19   3  19       14.96      136.14     51.99 o 
 -17   3  19       80.51      313.38     51.99 o 
 -15   3  19      222.00      320.69     27.36 o 
 -13   3  19       10.04       31.96     24.76 o 
 -11   3  19       39.54       32.18     17.51 o 
  -9   3  19      717.99      646.43     61.89 o 
  -7   3  19       20.54       51.51     76.75 o 
  -5   3  19      312.94      326.42     81.70 o 
  -3   3  19        1.77       21.46     15.47 o 
  -1   3  19      755.13      741.54     89.12 o 
   1   3  19      436.62      396.87     99.03 o 
   3   3  19      139.98      132.53     84.17 o 
   5   3  19        9.05       59.20     29.71 o 
   7   3  19       26.07      -19.81     19.81 o 
   9   3  19      111.39       39.61     24.76 o 
  11   3  19      197.94      272.32     29.71 o 
  13   3  19        3.67      143.59     29.71 o 
  15   3  19       47.96      -19.81     19.81 o 
 -22   4  19       65.45      112.40     18.90 o 
 -20   4  19        1.38       40.19    190.62 o 
 -18   4  19        0.48      165.53     27.23 o 
 -16   4  19       99.80      111.08     22.56 o 
 -14   4  19       36.16       98.68     20.15 o 
 -12   4  19      619.87      587.20    183.20 o 
 -10   4  19      408.35      414.63     24.51 o 
  -8   4  19      186.05      227.50     39.61 o 
  -6   4  19        1.89       98.14     17.51 o 
  -4   4  19     1425.74     1442.12     43.66 o 
  -2   4  19       78.68       24.76     24.76 o 
   0   4  19     1618.41     1451.00     42.01 o 
   2   4  19        1.74       89.12     29.71 o 
   4   4  19        2.74      163.39     29.71 o 
   6   4  19       20.32       44.56     24.76 o 
   8   4  19        2.33       14.85     24.76 o 
  10   4  19      168.30      123.78     29.71 o 
  12   4  19      722.70      747.65     49.51 o 
  14   4  19       37.45       69.32     24.76 o 
 -19   5  19        0.37       54.46     22.56 o 
 -17   5  19      320.86      227.18     74.27 o 
 -15   5  19        6.92      142.72    173.30 o 
 -13   5  19       53.81      166.60     54.46 o 
 -11   5  19      803.58      685.73     49.51 o 
  -9   5  19        0.84       63.66    133.68 o 
  -7   5  19       54.99       32.18     17.51 o 
  -5   5  19      989.15      885.76    143.59 o 
  -3   5  19       84.89       99.03     24.76 o 
  -1   5  19      221.63      193.10     29.71 o 
   1   5  19      551.89      821.91     44.56 o 
   3   5  19      889.35     1069.48     54.46 o 
   5   5  19      268.86      193.10     29.71 o 
   7   5  19     1161.50     1158.60     54.46 o 
   9   5  19     1286.49     1213.07     59.42 o 
  11   5  19       17.42        9.90     29.71 o 
  13   5  19       19.57        9.90     29.71 o 
 -18   6  19       14.29       -0.64    103.98 o 
 -16   6  19       29.70       81.27     37.13 o 
 -14   6  19     1167.84     1200.14     43.66 o 
 -12   6  19       50.83       86.64    116.36 o 
 -10   6  19       23.21      -46.81     79.22 o 
  -8   6  19       26.58      -24.76     24.76 o 
  -6   6  19       63.07        9.90     24.76 o 
  -4   6  19       24.67      -24.76     24.76 o 
  -2   6  19      134.32      311.93     34.66 o 
   0   6  19      550.50      589.20     39.61 o 
   2   6  19       48.62       84.17     34.66 o 
   4   6  19       65.92      -19.81     19.81 o 
   6   6  19       56.27       14.85     24.76 o 
   8   6  19      524.13      589.20     44.56 o 
  10   6  19        0.01      237.66     34.66 o 
 -15   7  19      133.86      267.37     39.61 o 
 -13   7  19       95.47      242.61     34.66 o 
 -11   7  19        1.21        9.90     29.71 o 
  -9   7  19       66.38        0.00     24.76 o 
  -7   7  19       31.88      -19.81     19.81 o 
  -5   7  19       46.52       94.07     29.71 o 
  -3   7  19      439.11      564.45     39.61 o 
  -1   7  19       95.35      267.37     34.66 o 
   1   7  19      109.30      203.00     34.66 o 
   3   7  19       18.20       29.71     24.76 o 
   5   7  19      196.94      163.39     29.71 o 
   7   7  19      225.47      287.17     34.66 o 
  -8   8  19      109.78      143.59     29.71 o 
  -6   8  19       25.43      203.00     34.66 o 
  -4   8  19      119.49      143.59     29.71 o 
  -2   8  19        1.39      -29.71     29.71 o 
   0   8  19        3.92      -19.81     19.81 o 
   2   8  19        3.84      -19.81     19.81 o 
 -22   0  20      310.84      381.25     49.51 o 
 -20   0  20        0.39      -29.71     29.71 o 
 -18   0  20     1382.67     1262.58     69.32 o 
 -16   0  20      311.34      371.35     39.61 o 
 -14   0  20       31.00      -24.76     24.76 o 
 -12   0  20     1909.06     2337.01     94.07 o 
 -10   0  20      218.95      188.15     29.71 o 
  -8   0  20     1479.55     1470.53     64.37 o 
  -6   0  20      101.97       84.17     24.76 o 
  -4   0  20      836.05      945.70     49.51 o 
  -2   0  20       48.97       74.27     24.76 o 
   0   0  20      230.31      158.44     24.76 o 
   2   0  20       68.90      -19.81     19.81 o 
   4   0  20      940.96     1089.28     49.51 o 
   6   0  20      281.82      306.98     29.71 o 
   8   0  20     4249.28     4069.96    128.73 o 
  10   0  20      304.66      336.69     29.71 o 
  12   0  20      162.82      183.20     34.66 o 
  14   0  20       41.99       49.51     29.71 o 
 -21   1  20        7.44      -79.22     79.22 o 
 -19   1  20      161.64      128.73     28.01 o 
 -17   1  20      830.31      898.08     38.04 o 
 -15   1  20        1.29       14.85     29.71 o 
 -13   1  20       45.36      154.10     89.12 o 
 -11   1  20      419.48      552.08     31.51 o 
  -9   1  20       20.29      -13.20     74.27 o 
  -7   1  20      125.92      108.93     34.66 o 
  -5   1  20      170.16      161.57     32.18 o 
  -3   1  20       25.30       50.61     15.47 o 
  -1   1  20      444.30      453.16     24.51 o 
   1   1  20       33.05       49.51     19.81 o 
   3   1  20      143.55      129.26     89.12 o 
   5   1  20      514.83      593.13    118.83 o 
   7   1  20       33.77      195.68     51.99 o 
   9   1  20      451.79      433.89     66.84 o 
  11   1  20        2.72      -14.85     14.85 o 
  13   1  20      342.22      587.32     76.75 o 
  15   1  20        8.47        4.95     24.76 o 
 -22   2  20      510.75      542.17    185.67 o 
 -20   2  20        2.22        0.47    160.92 o 
 -18   2  20      200.86      187.66     27.36 o 
 -16   2  20       28.47       28.87     81.70 o 
 -14   2  20      110.22      139.81     22.28 o 
 -12   2  20      201.00      194.89     54.46 o 
 -10   2  20       82.82      162.21     91.60 o 
  -8   2  20      294.02      319.76     22.56 o 
  -6   2  20      168.27      162.20     19.81 o 
  -4   2  20        1.10      -14.85     14.85 o 
  -2   2  20       11.24       68.80     84.17 o 
   0   2  20       41.65       -1.52     81.70 o 
   2   2  20       76.78       12.10     47.04 o 
   4   2  20      271.32      227.18     86.65 o 
   6   2  20      240.31      212.34     64.37 o 
   8   2  20       58.05       35.56     44.56 o 
  10   2  20       33.42      -22.01     24.76 o 
  12   2  20      191.61      178.25     29.71 o 
  14   2  20      235.90      391.15     39.61 o 
 -21   3  20      128.72      138.75     26.08 o 
 -19   3  20       10.09      203.49     28.01 o 
 -17   3  20      171.78      378.57    136.16 o 
 -15   3  20       35.14       54.46     21.01 o 
 -13   3  20        0.24      -29.71     29.71 o 
 -11   3  20       42.75      -21.46     37.13 o 
  -9   3  20        8.87      173.33     86.65 o 
  -7   3  20      112.31      101.77     29.71 o 
  -5   3  20      714.39      664.30     84.17 o 
  -3   3  20      165.99      148.19     24.76 o 
  -1   3  20      102.78      143.75    113.88 o 
   1   3  20      168.10      238.34     27.23 o 
   3   3  20      948.00      875.58     84.17 o 
   5   3  20        0.22       21.85     59.42 o 
   7   3  20        9.31        9.90     24.76 o 
   9   3  20      582.59      683.28     44.56 o 
  11   3  20        0.25      -24.76     24.76 o 
  13   3  20        8.58      -24.76     24.76 o 
 -18   4  20        0.25      147.92     91.60 o 
 -16   4  20        0.65       15.56     23.77 o 
 -14   4  20       74.14      -56.44     96.55 o 
 -12   4  20       66.48       74.80     89.12 o 
 -10   4  20      182.79      338.09     66.84 o 
  -8   4  20      146.03      273.13     24.51 o 
  -6   4  20      204.99      202.51     29.71 o 
  -4   4  20      503.30      486.03     24.51 o 
  -2   4  20        7.18        7.43     51.99 o 
   0   4  20        5.98       39.29     51.99 o 
   2   4  20       23.84        9.90     24.76 o 
   4   4  20       40.02      222.81     29.71 o 
   6   4  20      265.71      336.69     34.66 o 
   8   4  20       38.45       24.76     24.76 o 
  10   4  20       31.96      173.30     34.66 o 
  12   4  20        2.86      247.56     34.66 o 
 -17   5  20        0.54       17.97     91.60 o 
 -15   5  20      283.21      265.35     84.17 o 
 -13   5  20        2.27      194.54    155.97 o 
 -11   5  20        0.13      -18.90     99.03 o 
  -9   5  20       76.41      135.59     29.71 o 
  -7   5  20        0.25       26.11     19.02 o 
  -5   5  20        0.14       -5.50     49.51 o 
  -3   5  20      127.13       59.42     24.76 o 
  -1   5  20       76.57       89.12     29.71 o 
   1   5  20       64.22      237.66     34.66 o 
   3   5  20      654.67      658.52     44.56 o 
   5   5  20       92.46        9.90     24.76 o 
   7   5  20        4.94      -24.76     24.76 o 
   9   5  20      329.67      277.27     39.61 o 
 -14   6  20       53.83       85.59     61.89 o 
 -12   6  20        0.86       91.45    128.73 o 
 -10   6  20        8.12       34.66     29.71 o 
  -8   6  20       28.72      -24.76     24.76 o 
  -6   6  20        0.50      -24.76     24.76 o 
  -4   6  20        0.40       -4.95     24.76 o 
  -2   6  20      110.81      183.20     29.71 o 
   0   6  20        4.27      232.71     34.66 o 
   2   6  20       29.40      207.95     39.61 o 
   4   6  20       86.11      108.93     29.71 o 
   6   6  20       29.10      -19.81     19.81 o 
  -9   7  20        1.68      -24.76     24.76 o 
  -7   7  20        2.63      -19.81     19.81 o 
  -5   7  20      210.35      356.49     34.66 o 
  -3   7  20       89.07      168.34     34.66 o 
  -1   7  20       13.88      143.59     34.66 o 
   1   7  20      330.79      425.81     39.61 o 
   3   7  20       11.03      -19.81     19.81 o 
 -19   1  21       16.40      -19.02     19.02 o 
 -17   1  21        9.55      -10.28     27.23 o 
 -15   1  21      144.40      133.09     42.09 o 
 -13   1  21        0.79       40.85     37.13 o 
 -11   1  21        4.96      118.60     96.55 o 
  -9   1  21      506.56      347.12     32.18 o 
  -7   1  21      457.85      411.24     76.75 o 
  -5   1  21     1019.18      920.97     35.01 o 
  -3   1  21      150.20      233.81     49.51 o 
  -1   1  21       44.92      127.66     39.61 o 
   1   1  21      149.27       66.41     61.89 o 
   3   1  21       43.34       16.20     66.84 o 
   5   1  21       63.73      200.56     21.01 o 
   7   1  21      554.55      515.80     54.46 o 
   9   1  21        0.32      -56.94     61.89 o 
  11   1  21        4.37      -41.67     86.65 o 
 -18   2  21       30.90       44.20    123.78 o 
 -16   2  21      458.25      472.88    103.98 o 
 -14   2  21      710.67      662.88    118.83 o 
 -12   2  21      106.19       90.30     39.61 o 
 -10   2  21      901.32     1036.08     40.15 o 
  -8   2  21       78.96       32.18     17.51 o 
  -6   2  21      653.83      578.29    138.64 o 
  -4   2  21      147.38      197.11     21.01 o 
  -2   2  21      619.17      680.45     76.75 o 
   0   2  21       30.50       37.75     49.51 o 
   2   2  21       13.43       83.67     81.70 o 
   4   2  21        0.33       31.85     94.07 o 
   6   2  21      415.65      578.62     49.51 o 
   8   2  21       55.73       38.71     19.02 o 
  10   2  21       19.04      -24.76     24.76 o 
 -17   3  21      122.61      119.87     79.22 o 
 -15   3  21       68.69       51.42     22.56 o 
 -13   3  21      137.98      176.67    113.88 o 
 -11   3  21       16.09       76.10    106.45 o 
  -9   3  21        0.14       78.27     19.02 o 
  -7   3  21      131.71      185.06     99.03 o 
  -5   3  21       21.94       96.54     19.02 o 
  -3   3  21      250.99      263.85    133.68 o 
  -1   3  21      390.43      340.15     26.08 o 
   1   3  21     1679.60     1711.96     49.02 o 
   3   3  21        3.69       84.37    212.91 o 
   5   3  21       44.25      113.88     34.66 o 
   7   3  21      389.98      267.37     34.66 o 
   9   3  21       30.13      -19.81     19.81 o 
 -16   4  21       52.01      -70.56    111.40 o 
 -14   4  21        0.70      -29.71     29.71 o 
 -12   4  21        1.39       38.19     91.60 o 
 -10   4  21        8.70      123.57     54.46 o 
  -8   4  21        5.33      106.79     79.22 o 
  -6   4  21      227.91      236.43     24.76 o 
  -4   4  21     2352.71     2400.03     63.02 o 
  -2   4  21        5.58      -22.28    155.97 o 
   0   4  21     1953.77     1604.22     69.32 o 
   2   4  21        3.07       79.22     29.71 o 
   4   4  21       43.29       79.22     34.66 o 
   6   4  21        0.67      -24.76     24.76 o 
   8   4  21      366.65      103.98     29.71 o 
 -13   5  21       71.67      -61.89    121.31 o 
 -11   5  21       13.76       83.43     94.07 o 
  -9   5  21       93.20      286.06     34.66 o 
  -7   5  21      764.27      726.00     81.70 o 
  -5   5  21       21.14      -24.76     24.76 o 
  -3   5  21      870.69      762.50     44.56 o 
  -1   5  21       50.90      222.81     34.66 o 
   1   5  21      687.13     1005.11     54.46 o 
   3   5  21       20.77       54.46     29.71 o 
   5   5  21      227.86      163.39     34.66 o 
 -10   6  21       43.42       14.85     29.71 o 
  -8   6  21       74.90      -24.76     24.76 o 
  -6   6  21        1.15      -29.71     29.71 o 
  -4   6  21      237.80      212.91     34.66 o 
  -2   6  21       53.11      292.13     39.61 o 
   0   6  21       13.22      128.73     29.71 o 
   2   6  21      275.08      277.27     34.66 o 
 -16   0  22      638.55      505.03     49.51 o 
 -14   0  22      443.38      509.98     49.51 o 
 -12   0  22      215.89      302.03     39.61 o 
 -10   0  22       71.53       29.71     29.71 o 
  -8   0  22       47.58       44.56     29.71 o 
  -6   0  22        6.84      203.00     34.66 o 
  -4   0  22      136.99      252.52     39.61 o 
  -2   0  22      540.24      564.45     39.61 o 
   0   0  22        0.87      -19.81     19.81 o 
   2   0  22       20.43      -24.76     24.76 o 
   4   0  22        4.77      188.15     29.71 o 
   6   0  22      101.66      336.69     39.61 o 
   8   0  22      105.62      -29.71     29.71 o 
 -17   1  22       36.42       85.82     26.08 o 
 -15   1  22       96.78      174.13     56.94 o 
 -13   1  22      186.14      298.69    131.21 o 
 -11   1  22      109.83       17.10     29.71 o 
  -9   1  22       40.21      -19.81     19.81 o 
  -7   1  22      100.04      167.68     21.01 o 
  -5   1  22       11.01       45.39     24.76 o 
  -3   1  22        4.71       11.43     44.56 o 
  -1   1  22      101.77       30.61     19.02 o 
   1   1  22      470.12      463.03    141.11 o 
   3   1  22      483.41      486.16    108.93 o 
   5   1  22      154.32      454.14     28.01 o 
   7   1  22      410.90      447.46     81.70 o 
 -16   2  22       46.74       82.95     81.70 o 
 -14   2  22        0.38        6.86     22.56 o 
 -12   2  22       72.07       19.04     22.56 o 
 -10   2  22      655.64      591.43     33.12 o 
  -8   2  22      237.18      262.42     24.51 o 
  -6   2  22       25.53      -17.82     27.23 o 
  -4   2  22      559.06      574.90     86.65 o 
  -2   2  22        0.28      -32.18     32.18 o 
   0   2  22      121.21      -15.47     15.47 o 
   2   2  22       96.15      114.87     56.94 o 
   4   2  22      534.07      564.84     28.01 o 
   6   2  22      109.35      210.17     64.37 o 
   8   2  22        0.12      -19.81     19.81 o 
 -13   3  22       39.15       77.22     47.04 o 
 -11   3  22        4.57       87.59     81.70 o 
  -9   3  22      298.87      208.33     56.94 o 
  -7   3  22      146.10      141.16     21.01 o 
  -5   3  22       84.46       90.62     39.61 o 
  -3   3  22        1.76      -12.38     32.18 o 
  -1   3  22      308.79      261.98     94.07 o 
   1   3  22      357.95      268.76     71.79 o 
   3   3  22      260.82      331.74     39.61 o 
   5   3  22       65.96       14.85     29.71 o 
 -12   4  22       25.14      131.13     29.71 o 
 -10   4  22      115.93      317.37     29.61 o 
  -8   4  22       11.16       15.75     19.02 o 
  -6   4  22      135.68       92.27     44.56 o 
  -4   4  22      449.56      284.47     54.46 o 
  -2   4  22      165.81      138.64     29.71 o 
   0   4  22      254.34      401.05     39.61 o 
   2   4  22      186.71      183.20     34.66 o 
   4   4  22      115.83      198.05     34.66 o 
  -7   5  22      108.65       19.81     29.71 o 
  -5   5  22      197.59      113.88     34.66 o 
  -3   5  22      351.51      346.59     39.61 o 
  -1   5  22       35.99       29.71     34.66 o 
 -11   1  23      270.77      356.68     86.65 o 
  -9   1  23       63.86       76.87    151.01 o 
  -7   1  23        2.23      187.19     22.56 o 
  -5   1  23        4.53      180.05     79.22 o 
  -3   1  23        9.20        9.90     39.61 o 
  -1   1  23        3.42     -128.73    128.73 o 
   1   1  23        2.10     -109.38    128.73 o 
   3   1  23      254.04      175.67     51.99 o 
 -10   2  23       38.01        7.43     61.89 o 
  -8   2  23      178.53      295.07    116.36 o 
  -6   2  23       43.68       72.75     22.56 o 
  -4   2  23      204.45      297.76    121.31 o 
  -2   2  23       14.88      -27.23     27.23 o 
   0   2  23      227.31      195.64     69.32 o 
   2   2  23       53.00      171.42     69.32 o 
  -7   3  23       65.41      206.89     47.04 o 
  -5   3  23      926.99      998.67     76.75 o 
  -3   3  23        0.31      158.92    155.97 o 
  -1   3  23      185.35      329.40    103.98 o 
                                                 
